# Supplementary material for: Integrating multiple references for single-cell assignment
Source: Nucleic Acids Res. 2021 May 25;49(14):e80. doi: 10.1093/nar/gkab380 (PMC8373058; doi:10.1093/nar/gkab380)
Supplement: gkab380_Supplemental_Files [file gkab380_supplemental_files.zip]

Archive with 16 entries (16 files):
- Supplementary materials.docx
- Supplementary Table S1.docx
- Supplementary Table S10.xlsx
- Supplementary Table S11.xlsx
- Supplementary Table S12.xlsx
- Supplementary Table S13.xlsx
- Supplementary Table S14.xlsx
- Supplementary Table S15.xlsx
- Supplementary Table S2.xlsx
- Supplementary Table S3.xlsx
- Supplementary Table S4.xlsx
- Supplementary Table S5.xlsx
- Supplementary Table S6.xlsx
- Supplementary Table S7.xlsx
- Supplementary Table S8.xlsx
- Supplementary Table S9.xlsx
