# Supplementary material for: Integrating multiple references for single-cell assignment
Source: Nucleic Acids Res. 2021 May 25;49(14):e80. doi: 10.1093/nar/gkab380 (PMC8373058; doi:10.1093/nar/gkab380)
Supplement: gkab380_Supplemental_Files [file gkab380_supplemental_files.zip › Supplementary Table S10.xlsx]

## Sheet: Supplementary Table S10
PBMC-Mereu				PBMC-Ding
Cell type	Method	Macro-F1		Cell type	Method	Macro-F1
B cell	scmap-cluster(Decision level integration)	0.98608		B cells	scmap-cluster(Decision level integration)	0.647619
CD14+ monocyte	scmap-cluster(Decision level integration)	0.931627		CD14+ Monocytes	scmap-cluster(Decision level integration)	0.635593
CD16+ monocyte	scmap-cluster(Decision level integration)	0.924686		CD4+ T cells	scmap-cluster(Decision level integration)	0.849873
CD4+ T cell	scmap-cluster(Decision level integration)	0.871409		CD8+ T cells	scmap-cluster(Decision level integration)	0.616622
CD8+ T cell	scmap-cluster(Decision level integration)	0.845712		Dendritic cells	scmap-cluster(Decision level integration)	0.309278
Dendritic cell	scmap-cluster(Decision level integration)	0.617761		FCGR3A+ Monocytes	scmap-cluster(Decision level integration)	0.803347
Megakaryocyte	scmap-cluster(Decision level integration)	0.933333		HEK cells	scmap-cluster(Decision level integration)	0.871032
NK cells	scmap-cluster(Decision level integration)	0.820175		NK cells	scmap-cluster(Decision level integration)	0.352201
Plasmacytoid dendritic cell	scmap-cluster(Decision level integration)	0.0555556		B cells	scmap-cluster(Decision level integration)	0.814286
B cell	scmap-cluster(Decision level integration)	0.988304		CD14+ Monocytes	scmap-cluster(Decision level integration)	0.62963
CD14+ monocyte	scmap-cluster(Decision level integration)	0.929746		CD4+ T cells	scmap-cluster(Decision level integration)	0.799277
CD16+ monocyte	scmap-cluster(Decision level integration)	0.930693		CD8+ T cells	scmap-cluster(Decision level integration)	0.628399
CD4+ T cell	scmap-cluster(Decision level integration)	0.876261		Dendritic cells	scmap-cluster(Decision level integration)	0.289308
CD8+ T cell	scmap-cluster(Decision level integration)	0.833084		FCGR3A+ Monocytes	scmap-cluster(Decision level integration)	0.787879
Dendritic cell	scmap-cluster(Decision level integration)	0.47619		HEK cells	scmap-cluster(Decision level integration)	0.844037
Megakaryocyte	scmap-cluster(Decision level integration)	0.997877		NK cells	scmap-cluster(Decision level integration)	0.627635
NK cells	scmap-cluster(Decision level integration)	0.619632		B cells	scmap-cluster(Decision level integration)	0.823529
B cell	scmap-cluster(Decision level integration)	0.9875		CD14+ Monocytes	scmap-cluster(Decision level integration)	0.513966
CD14+ monocyte	scmap-cluster(Decision level integration)	0.745098		CD4+ T cells	scmap-cluster(Decision level integration)	0.844444
CD16+ monocyte	scmap-cluster(Decision level integration)	0.73913		CD8+ T cells	scmap-cluster(Decision level integration)	0.723926
CD4+ T cell	scmap-cluster(Decision level integration)	0.889571		FCGR3A+ Monocytes	scmap-cluster(Decision level integration)	0.595041
CD8+ T cell	scmap-cluster(Decision level integration)	0.766871		HEK cells	scmap-cluster(Decision level integration)	0.519774
Megakaryocyte	scmap-cluster(Decision level integration)	0.2		NK cells	scmap-cluster(Decision level integration)	0.817204
NK cells	scmap-cluster(Decision level integration)	0.690909		B cells	scmap-cluster(Decision level integration)	0.942408
B cell	scmap-cluster(Decision level integration)	0.967606		CD14+ Monocytes	scmap-cluster(Decision level integration)	0.954048
CD14+ monocyte	scmap-cluster(Decision level integration)	0.348624		CD4+ T cells	scmap-cluster(Decision level integration)	0.971944
CD16+ monocyte	scmap-cluster(Decision level integration)	0.909976		CD8+ T cells	scmap-cluster(Decision level integration)	0.755906
CD4+ T cell	scmap-cluster(Decision level integration)	0.876742		Dendritic cells	scmap-cluster(Decision level integration)	0.487805
CD8+ T cell	scmap-cluster(Decision level integration)	0.814205		FCGR3A+ Monocytes	scmap-cluster(Decision level integration)	0.91358
Dendritic cell	scmap-cluster(Decision level integration)	0.403509		HEK cells	scmap-cluster(Decision level integration)	0.955823
Megakaryocyte	scmap-cluster(Decision level integration)	0.961538		NK cells	scmap-cluster(Decision level integration)	0.503704
NK cells	scmap-cluster(Decision level integration)	0.838831		B cells	scmap-cluster(Decision level integration)	0.90625
Plasmacytoid dendritic cell	scmap-cluster(Decision level integration)	0		CD14+ Monocytes	scmap-cluster(Decision level integration)	0.5
B cell	scmap-cluster(Decision level integration)	0.939002		CD4+ T cells	scmap-cluster(Decision level integration)	0.760291
CD14+ monocyte	scmap-cluster(Decision level integration)	0.855422		CD8+ T cells	scmap-cluster(Decision level integration)	0.519231
CD16+ monocyte	scmap-cluster(Decision level integration)	0.745826		Dendritic cells	scmap-cluster(Decision level integration)	0.307692
CD4+ T cell	scmap-cluster(Decision level integration)	0.79874		FCGR3A+ Monocytes	scmap-cluster(Decision level integration)	0.730539
CD8+ T cell	scmap-cluster(Decision level integration)	0.667181		HEK cells	scmap-cluster(Decision level integration)	0.440141
Megakaryocyte	scmap-cluster(Decision level integration)	0.857143		NK cells	scmap-cluster(Decision level integration)	0.766038
Plasmacytoid dendritic cell	scmap-cluster(Decision level integration)	0		B cells	scmap-cluster(Decision level integration)	0.53617
B cell	scmap-cluster(Decision level integration)	0.980645		CD14+ Monocytes	scmap-cluster(Decision level integration)	0.874251
CD14+ monocyte	scmap-cluster(Decision level integration)	0.912281		CD4+ T cells	scmap-cluster(Decision level integration)	0.856566
CD16+ monocyte	scmap-cluster(Decision level integration)	0.909091		CD8+ T cells	scmap-cluster(Decision level integration)	0.706161
CD4+ T cell	scmap-cluster(Decision level integration)	0.878924		Dendritic cells	scmap-cluster(Decision level integration)	0.146067
CD8+ T cell	scmap-cluster(Decision level integration)	0.73913		FCGR3A+ Monocytes	scmap-cluster(Decision level integration)	0.86
Megakaryocyte	scmap-cluster(Decision level integration)	1		HEK cells	scmap-cluster(Decision level integration)	0.950455
B cell	scmap-cluster(Decision level integration)	0.913931		NK cells	scmap-cluster(Decision level integration)	0.712195
CD14+ monocyte	scmap-cluster(Decision level integration)	0.746747		B cells	scmap-cluster(Decision level integration)	0.917241
CD4+ T cell	scmap-cluster(Decision level integration)	0.566538		CD14+ Monocytes	scmap-cluster(Decision level integration)	0.376812
CD8+ T cell	scmap-cluster(Decision level integration)	0.563694		CD4+ T cells	scmap-cluster(Decision level integration)	0.952703
Dendritic cell	scmap-cluster(Decision level integration)	0.298387		CD8+ T cells	scmap-cluster(Decision level integration)	0.677725
Megakaryocyte	scmap-cluster(Decision level integration)	0.80597		Dendritic cells	scmap-cluster(Decision level integration)	0.388889
Plasmacytoid dendritic cell	scmap-cluster(Decision level integration)	0		FCGR3A+ Monocytes	scmap-cluster(Decision level integration)	0.839161
B cell	SingleR(Decision level integration)	0.989892		HEK cells	scmap-cluster(Decision level integration)	0.930468
CD14+ monocyte	SingleR(Decision level integration)	0.883187		NK cells	scmap-cluster(Decision level integration)	0.654804
CD16+ monocyte	SingleR(Decision level integration)	0.901408		B cells	scmap-cluster(Decision level integration)	0.548872
CD4+ T cell	SingleR(Decision level integration)	0.873298		CD14+ Monocytes	scmap-cluster(Decision level integration)	0.702194
CD8+ T cell	SingleR(Decision level integration)	0.8216		CD4+ T cells	scmap-cluster(Decision level integration)	0.611621
Dendritic cell	SingleR(Decision level integration)	0.490226		CD8+ T cells	scmap-cluster(Decision level integration)	0.564211
Megakaryocyte	SingleR(Decision level integration)	0.982659		Dendritic cells	scmap-cluster(Decision level integration)	0.395833
NK cells	SingleR(Decision level integration)	0.797023		FCGR3A+ Monocytes	scmap-cluster(Decision level integration)	0.465116
Plasmacytoid dendritic cell	SingleR(Decision level integration)	0		HEK cells	scmap-cluster(Decision level integration)	0.55259
B cell	SingleR(Decision level integration)	0.986823		NK cells	scmap-cluster(Decision level integration)	0.357143
CD14+ monocyte	SingleR(Decision level integration)	0.447368		B cells	scmap-cluster(Decision level integration)	0.936709
CD16+ monocyte	SingleR(Decision level integration)	0.878924		CD14+ Monocytes	scmap-cluster(Decision level integration)	0.915584
CD4+ T cell	SingleR(Decision level integration)	0.928427		CD4+ T cells	scmap-cluster(Decision level integration)	0.94332
CD8+ T cell	SingleR(Decision level integration)	0.906404		CD8+ T cells	scmap-cluster(Decision level integration)	0.752475
Dendritic cell	SingleR(Decision level integration)	0.210884		FCGR3A+ Monocytes	scmap-cluster(Decision level integration)	0.810811
Megakaryocyte	SingleR(Decision level integration)	0.997877		HEK cells	scmap-cluster(Decision level integration)	0.672566
NK cells	SingleR(Decision level integration)	0.853828		NK cells	scmap-cluster(Decision level integration)	0.77193
B cell	SingleR(Decision level integration)	0.981366		B cells	scmap-cluster(Decision level integration)	0.890052
CD14+ monocyte	SingleR(Decision level integration)	0.277778		CD14+ Monocytes	scmap-cluster(Decision level integration)	0.826004
CD16+ monocyte	SingleR(Decision level integration)	0.666667		CD4+ T cells	scmap-cluster(Decision level integration)	0.865705
CD4+ T cell	SingleR(Decision level integration)	0.86351		CD8+ T cells	scmap-cluster(Decision level integration)	0.623529
CD8+ T cell	SingleR(Decision level integration)	0.729097		Dendritic cells	scmap-cluster(Decision level integration)	0.324324
Megakaryocyte	SingleR(Decision level integration)	0.434783		FCGR3A+ Monocytes	scmap-cluster(Decision level integration)	0.675159
NK cells	SingleR(Decision level integration)	0.757282		HEK cells	scmap-cluster(Decision level integration)	0.511628
B cell	SingleR(Decision level integration)	0.973712		NK cells	scmap-cluster(Decision level integration)	0.481481
CD14+ monocyte	SingleR(Decision level integration)	0.460215		B cells	scmap-cluster(Decision level integration)	0.289017
CD16+ monocyte	SingleR(Decision level integration)	0.894009		CD14+ Monocytes	scmap-cluster(Decision level integration)	0.746946
CD4+ T cell	SingleR(Decision level integration)	0.856901		CD4+ T cells	scmap-cluster(Decision level integration)	0.415584
CD8+ T cell	SingleR(Decision level integration)	0.771394		CD8+ T cells	scmap-cluster(Decision level integration)	0.478022
Dendritic cell	SingleR(Decision level integration)	0.442308		Dendritic cells	scmap-cluster(Decision level integration)	0.0761478
Megakaryocyte	SingleR(Decision level integration)	0.981132		FCGR3A+ Monocytes	scmap-cluster(Decision level integration)	0.527607
NK cells	SingleR(Decision level integration)	0.855741		HEK cells	scmap-cluster(Decision level integration)	0.337349
Plasmacytoid dendritic cell	SingleR(Decision level integration)	0.857143		NK cells	scmap-cluster(Decision level integration)	0.339869
B cell	SingleR(Decision level integration)	0.946784		B cells	scmap-cluster(Decision level integration)	0.833333
CD14+ monocyte	SingleR(Decision level integration)	0.662167		CD14+ Monocytes	scmap-cluster(Decision level integration)	0.934334
CD16+ monocyte	SingleR(Decision level integration)	0.619493		CD4+ T cells	scmap-cluster(Decision level integration)	0.954178
CD4+ T cell	SingleR(Decision level integration)	0.813828		CD8+ T cells	scmap-cluster(Decision level integration)	0.675497
CD8+ T cell	SingleR(Decision level integration)	0.714653		Dendritic cells	scmap-cluster(Decision level integration)	0.553191
Megakaryocyte	SingleR(Decision level integration)	0.877863		FCGR3A+ Monocytes	scmap-cluster(Decision level integration)	0.745763
Plasmacytoid dendritic cell	SingleR(Decision level integration)	0.891566		HEK cells	scmap-cluster(Decision level integration)	0.454545
B cell	SingleR(Decision level integration)	0.987179		NK cells	scmap-cluster(Decision level integration)	0.5625
CD14+ monocyte	SingleR(Decision level integration)	0		B cells	SingleR(Decision level integration)	0.811715
CD16+ monocyte	SingleR(Decision level integration)	0.914286		CD14+ Monocytes	SingleR(Decision level integration)	0.679688
CD4+ T cell	SingleR(Decision level integration)	0.834646		CD4+ T cells	SingleR(Decision level integration)	0.808905
CD8+ T cell	SingleR(Decision level integration)	0.749206		CD8+ T cells	SingleR(Decision level integration)	0.587537
Megakaryocyte	SingleR(Decision level integration)	1		Dendritic cells	SingleR(Decision level integration)	0.637363
B cell	SingleR(Decision level integration)	0.888889		FCGR3A+ Monocytes	SingleR(Decision level integration)	0.793814
CD14+ monocyte	SingleR(Decision level integration)	0.653148		HEK cells	SingleR(Decision level integration)	0.888681
CD4+ T cell	SingleR(Decision level integration)	0.602594		NK cells	SingleR(Decision level integration)	0.390805
CD8+ T cell	SingleR(Decision level integration)	0.586442		B cells	SingleR(Decision level integration)	0.891892
Dendritic cell	SingleR(Decision level integration)	0.183168		CD14+ Monocytes	SingleR(Decision level integration)	0.603448
Megakaryocyte	SingleR(Decision level integration)	0.767123		CD4+ T cells	SingleR(Decision level integration)	0.795539
Plasmacytoid dendritic cell	SingleR(Decision level integration)	0.84		CD8+ T cells	SingleR(Decision level integration)	0.619469
B cell	scmap-cluster(Data level integration)	0.982456		Dendritic cells	SingleR(Decision level integration)	0.6875
CD14+ monocyte	scmap-cluster(Data level integration)	0.912518		FCGR3A+ Monocytes	SingleR(Decision level integration)	0.823529
CD16+ monocyte	scmap-cluster(Data level integration)	0.675258		HEK cells	SingleR(Decision level integration)	0.910624
CD4+ T cell	scmap-cluster(Data level integration)	0.861782		NK cells	SingleR(Decision level integration)	0.216749
CD8+ T cell	scmap-cluster(Data level integration)	0.830278		B cells	SingleR(Decision level integration)	0.711111
Dendritic cell	scmap-cluster(Data level integration)	0.584229		CD14+ Monocytes	SingleR(Decision level integration)	0
Megakaryocyte	scmap-cluster(Data level integration)	0.972263		CD4+ T cells	SingleR(Decision level integration)	0.775348
NK cells	scmap-cluster(Data level integration)	0.65529		CD8+ T cells	SingleR(Decision level integration)	0.54878
Plasmacytoid dendritic cell	scmap-cluster(Data level integration)	0.426966		FCGR3A+ Monocytes	SingleR(Decision level integration)	0.385417
B cell	scmap-cluster(Data level integration)	0.988338		HEK cells	SingleR(Decision level integration)	0.467532
CD14+ monocyte	scmap-cluster(Data level integration)	0.791809		NK cells	SingleR(Decision level integration)	0.476821
CD16+ monocyte	scmap-cluster(Data level integration)	0.915888		B cells	SingleR(Decision level integration)	0.959596
CD4+ T cell	scmap-cluster(Data level integration)	0.842857		CD14+ Monocytes	SingleR(Decision level integration)	0
CD8+ T cell	scmap-cluster(Data level integration)	0.855134		CD4+ T cells	SingleR(Decision level integration)	0.867621
Dendritic cell	scmap-cluster(Data level integration)	0.357143		CD8+ T cells	SingleR(Decision level integration)	0.267101
Megakaryocyte	scmap-cluster(Data level integration)	0.997877		Dendritic cells	SingleR(Decision level integration)	0.151515
NK cells	scmap-cluster(Data level integration)	0.828235		FCGR3A+ Monocytes	SingleR(Decision level integration)	0.647059
B cell	scmap-cluster(Data level integration)	0.9875		HEK cells	SingleR(Decision level integration)	0.934426
CD14+ monocyte	scmap-cluster(Data level integration)	0.439024		NK cells	SingleR(Decision level integration)	0.0196078
CD16+ monocyte	scmap-cluster(Data level integration)	0.641509		B cells	SingleR(Decision level integration)	0.524793
CD4+ T cell	scmap-cluster(Data level integration)	0.859107		CD14+ Monocytes	SingleR(Decision level integration)	0
CD8+ T cell	scmap-cluster(Data level integration)	0.804598		CD4+ T cells	SingleR(Decision level integration)	0.32342
Megakaryocyte	scmap-cluster(Data level integration)	0.714286		CD8+ T cells	SingleR(Decision level integration)	0.290909
NK cells	scmap-cluster(Data level integration)	0.747664		Dendritic cells	SingleR(Decision level integration)	0.117647
B cell	scmap-cluster(Data level integration)	0.956065		FCGR3A+ Monocytes	SingleR(Decision level integration)	0.427673
CD14+ monocyte	scmap-cluster(Data level integration)	0.779236		HEK cells	SingleR(Decision level integration)	0.39375
CD16+ monocyte	scmap-cluster(Data level integration)	0.631579		NK cells	SingleR(Decision level integration)	0.5
CD4+ T cell	scmap-cluster(Data level integration)	0.820189		B cells	SingleR(Decision level integration)	0.835526
CD8+ T cell	scmap-cluster(Data level integration)	0.712269		CD14+ Monocytes	SingleR(Decision level integration)	0.043956
Dendritic cell	scmap-cluster(Data level integration)	0.916968		CD4+ T cells	SingleR(Decision level integration)	0.81448
Megakaryocyte	scmap-cluster(Data level integration)	0.641509		CD8+ T cells	SingleR(Decision level integration)	0.374684
NK cells	scmap-cluster(Data level integration)	0.973975		Dendritic cells	SingleR(Decision level integration)	0.188679
Plasmacytoid dendritic cell	scmap-cluster(Data level integration)	0.579767		FCGR3A+ Monocytes	SingleR(Decision level integration)	0.53112
B cell	scmap-cluster(Data level integration)	0.894118		HEK cells	SingleR(Decision level integration)	0.953535
CD14+ monocyte	scmap-cluster(Data level integration)	0.895056		NK cells	SingleR(Decision level integration)	0.134615
CD16+ monocyte	scmap-cluster(Data level integration)	0.84996		B cells	SingleR(Decision level integration)	0.936877
CD4+ T cell	scmap-cluster(Data level integration)	0.460733		CD14+ Monocytes	SingleR(Decision level integration)	0.0714286
CD8+ T cell	scmap-cluster(Data level integration)	0.981132		CD4+ T cells	SingleR(Decision level integration)	0.906083
Megakaryocyte	scmap-cluster(Data level integration)	0.85214		CD8+ T cells	SingleR(Decision level integration)	0.273418
Plasmacytoid dendritic cell	scmap-cluster(Data level integration)	0.774194		Dendritic cells	SingleR(Decision level integration)	0.52
B cell	scmap-cluster(Data level integration)	0.974026		FCGR3A+ Monocytes	SingleR(Decision level integration)	0.789809
CD14+ monocyte	scmap-cluster(Data level integration)	0.487179		HEK cells	SingleR(Decision level integration)	0.950445
CD16+ monocyte	scmap-cluster(Data level integration)	0.875		NK cells	SingleR(Decision level integration)	0.232143
CD4+ T cell	scmap-cluster(Data level integration)	0.84058		B cells	SingleR(Decision level integration)	0.587361
CD8+ T cell	scmap-cluster(Data level integration)	0.699088		CD14+ Monocytes	SingleR(Decision level integration)	0.0409357
Megakaryocyte	scmap-cluster(Data level integration)	1		CD4+ T cells	SingleR(Decision level integration)	0.620076
B cell	scmap-cluster(Data level integration)	0.943044		CD8+ T cells	SingleR(Decision level integration)	0.509915
CD14+ monocyte	scmap-cluster(Data level integration)	0.789474		Dendritic cells	SingleR(Decision level integration)	0.18705
CD4+ T cell	scmap-cluster(Data level integration)	0.644595		FCGR3A+ Monocytes	SingleR(Decision level integration)	0.371069
CD8+ T cell	scmap-cluster(Data level integration)	0.688244		HEK cells	SingleR(Decision level integration)	0.591118
Dendritic cell	scmap-cluster(Data level integration)	0.314894		NK cells	SingleR(Decision level integration)	0.156425
Megakaryocyte	scmap-cluster(Data level integration)	0.753247		B cells	SingleR(Decision level integration)	0.644068
Plasmacytoid dendritic cell	scmap-cluster(Data level integration)	0.520548		CD14+ Monocytes	SingleR(Decision level integration)	0
B cell	SingleR(Data level integration)	0.99052		CD4+ T cells	SingleR(Decision level integration)	0.807626
CD14+ monocyte	SingleR(Data level integration)	0		CD8+ T cells	SingleR(Decision level integration)	0.195122
CD16+ monocyte	SingleR(Data level integration)	0.669656		FCGR3A+ Monocytes	SingleR(Decision level integration)	0.142857
CD4+ T cell	SingleR(Data level integration)	0.843832		HEK cells	SingleR(Decision level integration)	0.557692
CD8+ T cell	SingleR(Data level integration)	0.750629		NK cells	SingleR(Decision level integration)	0.0689655
Dendritic cell	SingleR(Data level integration)	0.197115		B cells	SingleR(Decision level integration)	0.786127
Megakaryocyte	SingleR(Data level integration)	0.930091		CD14+ Monocytes	SingleR(Decision level integration)	0.00790514
NK cells	SingleR(Data level integration)	0.73156		CD4+ T cells	SingleR(Decision level integration)	0.786169
Plasmacytoid dendritic cell	SingleR(Data level integration)	0.111111		CD8+ T cells	SingleR(Decision level integration)	0.35206
B cell	SingleR(Data level integration)	0.98091		Dendritic cells	SingleR(Decision level integration)	0.282353
CD14+ monocyte	SingleR(Data level integration)	0.0168067		FCGR3A+ Monocytes	SingleR(Decision level integration)	0.34715
CD16+ monocyte	SingleR(Data level integration)	0.960396		HEK cells	SingleR(Decision level integration)	0.558952
CD4+ T cell	SingleR(Data level integration)	0.909692		NK cells	SingleR(Decision level integration)	0.0333333
CD8+ T cell	SingleR(Data level integration)	0.754137		B cells	SingleR(Decision level integration)	0.358382
Dendritic cell	SingleR(Data level integration)	0.148681		CD14+ Monocytes	SingleR(Decision level integration)	0
Megakaryocyte	SingleR(Data level integration)	0.997877		CD4+ T cells	SingleR(Decision level integration)	0.668119
NK cells	SingleR(Data level integration)	0.526603		CD8+ T cells	SingleR(Decision level integration)	0.37535
B cell	SingleR(Data level integration)	0.981132		Dendritic cells	SingleR(Decision level integration)	0.139955
CD14+ monocyte	SingleR(Data level integration)	0		FCGR3A+ Monocytes	SingleR(Decision level integration)	0.468085
CD16+ monocyte	SingleR(Data level integration)	0.73913		HEK cells	SingleR(Decision level integration)	0.317073
CD4+ T cell	SingleR(Data level integration)	0.845304		NK cells	SingleR(Decision level integration)	0.0550459
CD8+ T cell	SingleR(Data level integration)	0.695652		B cells	SingleR(Decision level integration)	0.833333
Megakaryocyte	SingleR(Data level integration)	0.363636		CD14+ Monocytes	SingleR(Decision level integration)	0
NK cells	SingleR(Data level integration)	0.634146		CD4+ T cells	SingleR(Decision level integration)	0.979798
B cell	SingleR(Data level integration)	0.969112		CD8+ T cells	SingleR(Decision level integration)	0.877778
CD14+ monocyte	SingleR(Data level integration)	0.468669		Dendritic cells	SingleR(Decision level integration)	0.714286
CD16+ monocyte	SingleR(Data level integration)	0.5625		FCGR3A+ Monocytes	SingleR(Decision level integration)	0.243243
CD4+ T cell	SingleR(Data level integration)	0.82682		HEK cells	SingleR(Decision level integration)	0.521739
CD8+ T cell	SingleR(Data level integration)	0.595989		NK cells	SingleR(Decision level integration)	0.679245
Dendritic cell	SingleR(Data level integration)	0.917293		B cells	scmap-cluster(Data level integration)	0.731092
Megakaryocyte	SingleR(Data level integration)	0.857143		CD14+ Monocytes	scmap-cluster(Data level integration)	0.618705
NK cells	SingleR(Data level integration)	0.98042		CD4+ T cells	scmap-cluster(Data level integration)	0.83376
Plasmacytoid dendritic cell	SingleR(Data level integration)	0.121053		CD8+ T cells	scmap-cluster(Data level integration)	0.561497
B cell	SingleR(Data level integration)	0.874439		Dendritic cells	scmap-cluster(Data level integration)	0.788732
CD14+ monocyte	SingleR(Data level integration)	0.863743		FCGR3A+ Monocytes	scmap-cluster(Data level integration)	0.782609
CD16+ monocyte	SingleR(Data level integration)	0.638718		HEK cells	scmap-cluster(Data level integration)	0.546479
CD4+ T cell	SingleR(Data level integration)	0.320557		NK cells	scmap-cluster(Data level integration)	0.293785
CD8+ T cell	SingleR(Data level integration)	0.981132		B cells	scmap-cluster(Data level integration)	0.853503
Megakaryocyte	SingleR(Data level integration)	0.635945		CD14+ Monocytes	scmap-cluster(Data level integration)	0.712121
Plasmacytoid dendritic cell	SingleR(Data level integration)	0.861538		CD4+ T cells	scmap-cluster(Data level integration)	0.693227
B cell	SingleR(Data level integration)	0.987179		CD8+ T cells	scmap-cluster(Data level integration)	0.634375
CD14+ monocyte	SingleR(Data level integration)	0		Dendritic cells	scmap-cluster(Data level integration)	0.754717
CD16+ monocyte	SingleR(Data level integration)	0.941176		FCGR3A+ Monocytes	scmap-cluster(Data level integration)	0.688525
CD4+ T cell	SingleR(Data level integration)	0.84898		HEK cells	scmap-cluster(Data level integration)	0.56422
CD8+ T cell	SingleR(Data level integration)	0.742857		NK cells	scmap-cluster(Data level integration)	0.655963
Megakaryocyte	SingleR(Data level integration)	1		B cells	scmap-cluster(Data level integration)	0.924242
B cell	SingleR(Data level integration)	0.960674		CD14+ Monocytes	scmap-cluster(Data level integration)	0.643902
CD14+ monocyte	SingleR(Data level integration)	0.240964		CD4+ T cells	scmap-cluster(Data level integration)	0.932917
CD4+ T cell	SingleR(Data level integration)	0.60423		CD8+ T cells	scmap-cluster(Data level integration)	0.719512
CD8+ T cell	SingleR(Data level integration)	0.546347		FCGR3A+ Monocytes	scmap-cluster(Data level integration)	0.522388
Dendritic cell	SingleR(Data level integration)	0.0783069		HEK cells	scmap-cluster(Data level integration)	0.148148
Megakaryocyte	SingleR(Data level integration)	0.823529		NK cells	scmap-cluster(Data level integration)	0.801843
Plasmacytoid dendritic cell	SingleR(Data level integration)	0.666667		B cells	scmap-cluster(Data level integration)	0.945813
B cell	Seurat v3(Data level integration)	0.995449		CD14+ Monocytes	scmap-cluster(Data level integration)	0.974359
CD14+ monocyte	Seurat v3(Data level integration)	0.935768		CD4+ T cells	scmap-cluster(Data level integration)	0.810552
CD16+ monocyte	Seurat v3(Data level integration)	0.951327		CD8+ T cells	scmap-cluster(Data level integration)	0.806818
CD4+ T cell	Seurat v3(Data level integration)	0.904184		Dendritic cells	scmap-cluster(Data level integration)	0.791667
CD8+ T cell	Seurat v3(Data level integration)	0.862687		FCGR3A+ Monocytes	scmap-cluster(Data level integration)	0.923077
Dendritic cell	Seurat v3(Data level integration)	0.143646		HEK cells	scmap-cluster(Data level integration)	0.733333
Megakaryocyte	Seurat v3(Data level integration)	0.961652		NK cells	scmap-cluster(Data level integration)	0.752941
NK cells	Seurat v3(Data level integration)	0.547437		B cells	scmap-cluster(Data level integration)	0.905775
Plasmacytoid dendritic cell	Seurat v3(Data level integration)	0.970149		CD14+ Monocytes	scmap-cluster(Data level integration)	0.018018
B cell	Seurat v3(Data level integration)	0.99711		CD4+ T cells	scmap-cluster(Data level integration)	0.612613
CD14+ monocyte	Seurat v3(Data level integration)	0.985714		CD8+ T cells	scmap-cluster(Data level integration)	0.509186
CD16+ monocyte	Seurat v3(Data level integration)	0.98		Dendritic cells	scmap-cluster(Data level integration)	0.117647
CD4+ T cell	Seurat v3(Data level integration)	0.916348		FCGR3A+ Monocytes	scmap-cluster(Data level integration)	0.666667
CD8+ T cell	Seurat v3(Data level integration)	0.877561		HEK cells	scmap-cluster(Data level integration)	0.317365
Dendritic cell	Seurat v3(Data level integration)	0.771429		NK cells	scmap-cluster(Data level integration)	0.770791
Megakaryocyte	Seurat v3(Data level integration)	0.997877		B cells	scmap-cluster(Data level integration)	0.905444
NK cells	Seurat v3(Data level integration)	0.558442		CD14+ Monocytes	scmap-cluster(Data level integration)	0.292958
B cell	Seurat v3(Data level integration)	0.993711		CD4+ T cells	scmap-cluster(Data level integration)	0.910357
CD14+ monocyte	Seurat v3(Data level integration)	0.689655		CD8+ T cells	scmap-cluster(Data level integration)	0.738661
CD16+ monocyte	Seurat v3(Data level integration)	0.711111		Dendritic cells	scmap-cluster(Data level integration)	0.252525
CD4+ T cell	Seurat v3(Data level integration)	0.871622		FCGR3A+ Monocytes	scmap-cluster(Data level integration)	0.555911
CD8+ T cell	Seurat v3(Data level integration)	0.857143		HEK cells	scmap-cluster(Data level integration)	0.664921
Megakaryocyte	Seurat v3(Data level integration)	1		NK cells	scmap-cluster(Data level integration)	0.701887
NK cells	Seurat v3(Data level integration)	0.795181		B cells	scmap-cluster(Data level integration)	0.951456
B cell	Seurat v3(Data level integration)	0.960489		CD14+ Monocytes	scmap-cluster(Data level integration)	0.658537
CD14+ monocyte	Seurat v3(Data level integration)	0.939126		CD4+ T cells	scmap-cluster(Data level integration)	0.940359
CD16+ monocyte	Seurat v3(Data level integration)	0.782427		CD8+ T cells	scmap-cluster(Data level integration)	0.761394
CD4+ T cell	Seurat v3(Data level integration)	0.829637		Dendritic cells	scmap-cluster(Data level integration)	0.866667
CD8+ T cell	Seurat v3(Data level integration)	0.865817		FCGR3A+ Monocytes	scmap-cluster(Data level integration)	0.897059
Dendritic cell	Seurat v3(Data level integration)	0.961938		HEK cells	scmap-cluster(Data level integration)	0.906005
Megakaryocyte	Seurat v3(Data level integration)	0.926829		NK cells	scmap-cluster(Data level integration)	0.858824
NK cells	Seurat v3(Data level integration)	0.98894		B cells	scmap-cluster(Data level integration)	0.468401
Plasmacytoid dendritic cell	Seurat v3(Data level integration)	0.720317		CD14+ Monocytes	scmap-cluster(Data level integration)	0.512059
B cell	Seurat v3(Data level integration)	0.697368		CD4+ T cells	scmap-cluster(Data level integration)	0.59375
CD14+ monocyte	Seurat v3(Data level integration)	0.933302		CD8+ T cells	scmap-cluster(Data level integration)	0.490654
CD16+ monocyte	Seurat v3(Data level integration)	0.868389		Dendritic cells	scmap-cluster(Data level integration)	0.387755
CD4+ T cell	Seurat v3(Data level integration)	0.428571		FCGR3A+ Monocytes	scmap-cluster(Data level integration)	0.37193
CD8+ T cell	Seurat v3(Data level integration)	1		HEK cells	scmap-cluster(Data level integration)	0.259398
Megakaryocyte	Seurat v3(Data level integration)	0.633194		NK cells	scmap-cluster(Data level integration)	0.480519
Plasmacytoid dendritic cell	Seurat v3(Data level integration)	0.851852		B cells	scmap-cluster(Data level integration)	0.948718
B cell	Seurat v3(Data level integration)	0.987179		CD14+ Monocytes	scmap-cluster(Data level integration)	0.752852
CD14+ monocyte	Seurat v3(Data level integration)	0.827068		CD4+ T cells	scmap-cluster(Data level integration)	0.931174
CD16+ monocyte	Seurat v3(Data level integration)	0		CD8+ T cells	scmap-cluster(Data level integration)	0.557692
CD4+ T cell	Seurat v3(Data level integration)	0.909091		FCGR3A+ Monocytes	scmap-cluster(Data level integration)	0.493151
CD8+ T cell	Seurat v3(Data level integration)	0.948187		HEK cells	scmap-cluster(Data level integration)	0.552381
Megakaryocyte	Seurat v3(Data level integration)	1		NK cells	scmap-cluster(Data level integration)	0.607143
B cell	Seurat v3(Data level integration)	0.91844		B cells	scmap-cluster(Data level integration)	0.84507
CD14+ monocyte	Seurat v3(Data level integration)	0.921292		CD14+ Monocytes	scmap-cluster(Data level integration)	0.83559
CD4+ T cell	Seurat v3(Data level integration)	0.661326		CD4+ T cells	scmap-cluster(Data level integration)	0.736566
CD8+ T cell	Seurat v3(Data level integration)	0.750341		CD8+ T cells	scmap-cluster(Data level integration)	0.538206
Dendritic cell	Seurat v3(Data level integration)	0.756098		Dendritic cells	scmap-cluster(Data level integration)	0.428571
Megakaryocyte	Seurat v3(Data level integration)	0.914286		FCGR3A+ Monocytes	scmap-cluster(Data level integration)	0.681818
Plasmacytoid dendritic cell	Seurat v3(Data level integration)	0.772727		HEK cells	scmap-cluster(Data level integration)	0.425993
B cell	mtSC	0.994795		NK cells	scmap-cluster(Data level integration)	0.52514
CD14+ monocyte	mtSC	0.962245		B cells	scmap-cluster(Data level integration)	0.675676
CD16+ monocyte	mtSC	0.96		CD14+ Monocytes	scmap-cluster(Data level integration)	0.116992
CD4+ T cell	mtSC	0.891339		CD4+ T cells	scmap-cluster(Data level integration)	0.828436
CD8+ T cell	mtSC	0.861293		CD8+ T cells	scmap-cluster(Data level integration)	0.601367
Dendritic cell	mtSC	0.645669		Dendritic cells	scmap-cluster(Data level integration)	0.207469
Megakaryocyte	mtSC	0.989957		FCGR3A+ Monocytes	scmap-cluster(Data level integration)	0.381323
NK cells	mtSC	0.768282		HEK cells	scmap-cluster(Data level integration)	0
Plasmacytoid dendritic cell	mtSC	0.938462		NK cells	scmap-cluster(Data level integration)	0.541872
B cell	mtSC	0.997101		B cells	scmap-cluster(Data level integration)	0.943396
CD14+ monocyte	mtSC	0.990014		CD14+ Monocytes	scmap-cluster(Data level integration)	0.383954
CD16+ monocyte	mtSC	0.970297		CD4+ T cells	scmap-cluster(Data level integration)	0.979798
CD4+ T cell	mtSC	0.900167		CD8+ T cells	scmap-cluster(Data level integration)	0.637037
CD8+ T cell	mtSC	0.885074		Dendritic cells	scmap-cluster(Data level integration)	0.5
Dendritic cell	mtSC	0.8125		FCGR3A+ Monocytes	scmap-cluster(Data level integration)	0.332103
Megakaryocyte	mtSC	0.997877		HEK cells	scmap-cluster(Data level integration)	0.380952
NK cells	mtSC	0.748571		NK cells	scmap-cluster(Data level integration)	0.565657
B cell	mtSC	0.9875		B cells	SingleR(Data level integration)	0.684932
CD14+ monocyte	mtSC	0.733333		CD14+ Monocytes	SingleR(Data level integration)	0.471074
CD16+ monocyte	mtSC	0.681818		CD4+ T cells	SingleR(Data level integration)	0.320896
CD4+ T cell	mtSC	0.877888		CD8+ T cells	SingleR(Data level integration)	0.1
CD8+ T cell	mtSC	0.839695		Dendritic cells	SingleR(Data level integration)	0.461538
Megakaryocyte	mtSC	0.8		FCGR3A+ Monocytes	SingleR(Data level integration)	0.786517
NK cells	mtSC	0.542373		HEK cells	SingleR(Data level integration)	0.317726
B cell	mtSC	0.978355		NK cells	SingleR(Data level integration)	0.206642
CD14+ monocyte	mtSC	0.712074		B cells	SingleR(Data level integration)	0.820144
CD16+ monocyte	mtSC	0.846154		CD14+ Monocytes	SingleR(Data level integration)	0.382609
CD4+ T cell	mtSC	0.910042		CD4+ T cells	SingleR(Data level integration)	0.298429
CD8+ T cell	mtSC	0.851367		CD8+ T cells	SingleR(Data level integration)	0.0947631
Dendritic cell	mtSC	0.460177		Dendritic cells	SingleR(Data level integration)	0.344828
Megakaryocyte	mtSC	0.981132		FCGR3A+ Monocytes	SingleR(Data level integration)	0.784314
NK cells	mtSC	0.716981		HEK cells	SingleR(Data level integration)	0.111111
Plasmacytoid dendritic cell	mtSC	0.847458		NK cells	SingleR(Data level integration)	0.486331
B cell	mtSC	0.964113		B cells	SingleR(Data level integration)	0.947368
CD14+ monocyte	mtSC	0.935568		CD14+ Monocytes	SingleR(Data level integration)	0.831933
CD16+ monocyte	mtSC	0.758772		CD4+ T cells	SingleR(Data level integration)	0.827458
CD4+ T cell	mtSC	0.829777		CD8+ T cells	SingleR(Data level integration)	0.7125
CD8+ T cell	mtSC	0.846011		FCGR3A+ Monocytes	SingleR(Data level integration)	0.744681
Megakaryocyte	mtSC	0.948905		HEK cells	SingleR(Data level integration)	0.04
Plasmacytoid dendritic cell	mtSC	0.8		NK cells	SingleR(Data level integration)	0.790909
B cell	mtSC	0.987179		B cells	SingleR(Data level integration)	0.980583
CD14+ monocyte	mtSC	0.913793		CD14+ Monocytes	SingleR(Data level integration)	0.981211
CD16+ monocyte	mtSC	0.909091		CD4+ T cells	SingleR(Data level integration)	0.976744
CD4+ T cell	mtSC	0.898148		CD8+ T cells	SingleR(Data level integration)	0.69403
CD8+ T cell	mtSC	0.873626		Dendritic cells	SingleR(Data level integration)	0.85
Megakaryocyte	mtSC	1		FCGR3A+ Monocytes	SingleR(Data level integration)	0.95
B cell	mtSC	0.964525		HEK cells	SingleR(Data level integration)	0.934426
CD14+ monocyte	mtSC	0.912791		NK cells	SingleR(Data level integration)	0.759398
CD4+ T cell	mtSC	0.674785		B cells	SingleR(Data level integration)	0.93913
CD8+ T cell	mtSC	0.730245		CD14+ Monocytes	SingleR(Data level integration)	0.486842
Dendritic cell	mtSC	0.617647		CD4+ T cells	SingleR(Data level integration)	0.775844
Megakaryocyte	mtSC	0.861111		CD8+ T cells	SingleR(Data level integration)	0.617225
Plasmacytoid dendritic cell	mtSC	0.711111		Dendritic cells	SingleR(Data level integration)	0.509804
				FCGR3A+ Monocytes	SingleR(Data level integration)	0.775758
				HEK cells	SingleR(Data level integration)	0.335766
				NK cells	SingleR(Data level integration)	0.791519
				B cells	SingleR(Data level integration)	0.934132
				CD14+ Monocytes	SingleR(Data level integration)	0.180685
				CD4+ T cells	SingleR(Data level integration)	0.965265
				CD8+ T cells	SingleR(Data level integration)	0.778555
				Dendritic cells	SingleR(Data level integration)	0.387597
				FCGR3A+ Monocytes	SingleR(Data level integration)	0.515235
				HEK cells	SingleR(Data level integration)	0.910448
				NK cells	SingleR(Data level integration)	0.712644
				B cells	SingleR(Data level integration)	0.959248
				CD14+ Monocytes	SingleR(Data level integration)	0.72093
				CD4+ T cells	SingleR(Data level integration)	0.955982
				CD8+ T cells	SingleR(Data level integration)	0.787535
				Dendritic cells	SingleR(Data level integration)	0.875
				FCGR3A+ Monocytes	SingleR(Data level integration)	0.930233
				HEK cells	SingleR(Data level integration)	0.940874
				NK cells	SingleR(Data level integration)	0.888283
				B cells	SingleR(Data level integration)	0.608696
				CD14+ Monocytes	SingleR(Data level integration)	0.568356
				CD4+ T cells	SingleR(Data level integration)	0.589057
				CD8+ T cells	SingleR(Data level integration)	0.490566
				Dendritic cells	SingleR(Data level integration)	0.313953
				FCGR3A+ Monocytes	SingleR(Data level integration)	0.56
				HEK cells	SingleR(Data level integration)	0.393617
				NK cells	SingleR(Data level integration)	0.503401
				B cells	SingleR(Data level integration)	0.897436
				CD14+ Monocytes	SingleR(Data level integration)	0.142012
				CD4+ T cells	SingleR(Data level integration)	0.929752
				CD8+ T cells	SingleR(Data level integration)	0.565217
				FCGR3A+ Monocytes	SingleR(Data level integration)	0.306452
				HEK cells	SingleR(Data level integration)	0.611111
				NK cells	SingleR(Data level integration)	0.666667
				B cells	SingleR(Data level integration)	0.913706
				CD14+ Monocytes	SingleR(Data level integration)	0.826772
				CD4+ T cells	SingleR(Data level integration)	0.863375
				CD8+ T cells	SingleR(Data level integration)	0.526316
				Dendritic cells	SingleR(Data level integration)	0.666667
				FCGR3A+ Monocytes	SingleR(Data level integration)	0.710843
				HEK cells	SingleR(Data level integration)	0.542222
				NK cells	SingleR(Data level integration)	0.565445
				B cells	SingleR(Data level integration)	0.658009
				CD14+ Monocytes	SingleR(Data level integration)	0.352201
				CD4+ T cells	SingleR(Data level integration)	0.753684
				CD8+ T cells	SingleR(Data level integration)	0.63895
				Dendritic cells	SingleR(Data level integration)	0.154613
				FCGR3A+ Monocytes	SingleR(Data level integration)	0.481818
				HEK cells	SingleR(Data level integration)	0.126697
				NK cells	SingleR(Data level integration)	0.460606
				B cells	SingleR(Data level integration)	0.943396
				CD14+ Monocytes	SingleR(Data level integration)	0
				CD4+ T cells	SingleR(Data level integration)	0.979798
				CD8+ T cells	SingleR(Data level integration)	0.637037
				Dendritic cells	SingleR(Data level integration)	0.882353
				FCGR3A+ Monocytes	SingleR(Data level integration)	0.241287
				HEK cells	SingleR(Data level integration)	0.521739
				NK cells	SingleR(Data level integration)	0.55102
				B cells	Seurat v3(Data level integration)	0.725664
				CD14+ Monocytes	Seurat v3(Data level integration)	0.450262
				CD4+ T cells	Seurat v3(Data level integration)	0.845361
				CD8+ T cells	Seurat v3(Data level integration)	0.572917
				Dendritic cells	Seurat v3(Data level integration)	0.622222
				FCGR3A+ Monocytes	Seurat v3(Data level integration)	0.821622
				HEK cells	Seurat v3(Data level integration)	0.819001
				NK cells	Seurat v3(Data level integration)	0.313953
				B cells	Seurat v3(Data level integration)	0.899329
				CD14+ Monocytes	Seurat v3(Data level integration)	0.582524
				CD4+ T cells	Seurat v3(Data level integration)	0.781481
				CD8+ T cells	Seurat v3(Data level integration)	0.658228
				Dendritic cells	Seurat v3(Data level integration)	0.772727
				FCGR3A+ Monocytes	Seurat v3(Data level integration)	0.867925
				HEK cells	Seurat v3(Data level integration)	0.881406
				NK cells	Seurat v3(Data level integration)	0.657825
				B cells	Seurat v3(Data level integration)	0.924242
				CD14+ Monocytes	Seurat v3(Data level integration)	0.767123
				CD4+ T cells	Seurat v3(Data level integration)	0.809339
				CD8+ T cells	Seurat v3(Data level integration)	0.658436
				FCGR3A+ Monocytes	Seurat v3(Data level integration)	0.767442
				HEK cells	Seurat v3(Data level integration)	0.574394
				NK cells	Seurat v3(Data level integration)	0.832432
				B cells	Seurat v3(Data level integration)	0.971154
				CD14+ Monocytes	Seurat v3(Data level integration)	0.971429
				CD4+ T cells	Seurat v3(Data level integration)	0.982741
				CD8+ T cells	Seurat v3(Data level integration)	0.843836
				Dendritic cells	Seurat v3(Data level integration)	0.571429
				FCGR3A+ Monocytes	Seurat v3(Data level integration)	0.974359
				HEK cells	Seurat v3(Data level integration)	0.955823
				NK cells	Seurat v3(Data level integration)	0.748538
				B cells	Seurat v3(Data level integration)	0.936937
				CD14+ Monocytes	Seurat v3(Data level integration)	0
				CD4+ T cells	Seurat v3(Data level integration)	0.513821
				CD8+ T cells	Seurat v3(Data level integration)	0.489796
				Dendritic cells	Seurat v3(Data level integration)	0.0645161
				FCGR3A+ Monocytes	Seurat v3(Data level integration)	0.757764
				HEK cells	Seurat v3(Data level integration)	0.466859
				NK cells	Seurat v3(Data level integration)	0.788501
				B cells	Seurat v3(Data level integration)	0.947674
				CD14+ Monocytes	Seurat v3(Data level integration)	0.913534
				CD4+ T cells	Seurat v3(Data level integration)	0.9439
				CD8+ T cells	Seurat v3(Data level integration)	0.786957
				Dendritic cells	Seurat v3(Data level integration)	0.807018
				FCGR3A+ Monocytes	Seurat v3(Data level integration)	0.90625
				HEK cells	Seurat v3(Data level integration)	0.952381
				NK cells	Seurat v3(Data level integration)	0.703297
				B cells	Seurat v3(Data level integration)	0.962264
				CD14+ Monocytes	Seurat v3(Data level integration)	0.358209
				CD4+ T cells	Seurat v3(Data level integration)	0.950917
				CD8+ T cells	Seurat v3(Data level integration)	0.733333
				Dendritic cells	Seurat v3(Data level integration)	0.896552
				FCGR3A+ Monocytes	Seurat v3(Data level integration)	0.935484
				HEK cells	Seurat v3(Data level integration)	0.900693
				NK cells	Seurat v3(Data level integration)	0.762542
				B cells	Seurat v3(Data level integration)	0.607287
				CD14+ Monocytes	Seurat v3(Data level integration)	0.817901
				CD4+ T cells	Seurat v3(Data level integration)	0.733668
				CD8+ T cells	Seurat v3(Data level integration)	0.456929
				Dendritic cells	Seurat v3(Data level integration)	0.653846
				FCGR3A+ Monocytes	Seurat v3(Data level integration)	0.589744
				HEK cells	Seurat v3(Data level integration)	0.76584
				NK cells	Seurat v3(Data level integration)	0.425926
				B cells	Seurat v3(Data level integration)	0.888889
				CD14+ Monocytes	Seurat v3(Data level integration)	0.945122
				CD4+ T cells	Seurat v3(Data level integration)	0.907662
				CD8+ T cells	Seurat v3(Data level integration)	0.485981
				FCGR3A+ Monocytes	Seurat v3(Data level integration)	0.8
				HEK cells	Seurat v3(Data level integration)	0.677966
				NK cells	Seurat v3(Data level integration)	0.25
				B cells	Seurat v3(Data level integration)	0.601399
				CD14+ Monocytes	Seurat v3(Data level integration)	0.015748
				CD4+ T cells	Seurat v3(Data level integration)	0
				CD8+ T cells	Seurat v3(Data level integration)	0.0110497
				Dendritic cells	Seurat v3(Data level integration)	0.714286
				FCGR3A+ Monocytes	Seurat v3(Data level integration)	0.692308
				HEK cells	Seurat v3(Data level integration)	0.227618
				NK cells	Seurat v3(Data level integration)	0
				B cells	Seurat v3(Data level integration)	0.851986
				CD14+ Monocytes	Seurat v3(Data level integration)	0.840979
				CD4+ T cells	Seurat v3(Data level integration)	0.779747
				CD8+ T cells	Seurat v3(Data level integration)	0.657143
				Dendritic cells	Seurat v3(Data level integration)	0.626866
				FCGR3A+ Monocytes	Seurat v3(Data level integration)	0.59854
				HEK cells	Seurat v3(Data level integration)	0.532423
				NK cells	Seurat v3(Data level integration)	0.516556
				B cells	Seurat v3(Data level integration)	1
				CD14+ Monocytes	Seurat v3(Data level integration)	0.975
				CD4+ T cells	Seurat v3(Data level integration)	0.979798
				CD8+ T cells	Seurat v3(Data level integration)	0.797468
				Dendritic cells	Seurat v3(Data level integration)	0.928571
				FCGR3A+ Monocytes	Seurat v3(Data level integration)	0.977778
				HEK cells	Seurat v3(Data level integration)	0.521739
				NK cells	Seurat v3(Data level integration)	0.64
				B cells	mtSC	0.836653
				CD14+ Monocytes	mtSC	0.779528
				CD4+ T cells	mtSC	0.894349
				CD8+ T cells	mtSC	0.656085
				Dendritic cells	mtSC	0.830189
				FCGR3A+ Monocytes	mtSC	0.834225
				HEK cells	mtSC	0.878438
				NK cells	mtSC	0.322581
				B cells	mtSC	1
				CD14+ Monocytes	mtSC	0.992593
				CD4+ T cells	mtSC	0.910624
				CD8+ T cells	mtSC	0.89049
				Dendritic cells	mtSC	1
				FCGR3A+ Monocytes	mtSC	1
				HEK cells	mtSC	0.993443
				NK cells	mtSC	0.932584
				B cells	mtSC	0.917293
				CD14+ Monocytes	mtSC	0.851406
				CD4+ T cells	mtSC	0.826004
				CD8+ T cells	mtSC	0.725275
				FCGR3A+ Monocytes	mtSC	0.868421
				HEK cells	mtSC	0.511494
				NK cells	mtSC	0.738854
				B cells	mtSC	0.995074
				CD14+ Monocytes	mtSC	0.997904
				CD4+ T cells	mtSC	0.997942
				CD8+ T cells	mtSC	0.994152
				Dendritic cells	mtSC	0.97561
				FCGR3A+ Monocytes	mtSC	1
				HEK cells	mtSC	0.996139
				NK cells	mtSC	1
				B cells	mtSC	0.991098
				CD14+ Monocytes	mtSC	0.986425
				CD4+ T cells	mtSC	0.964972
				CD8+ T cells	mtSC	0.931116
				Dendritic cells	mtSC	1
				FCGR3A+ Monocytes	mtSC	0.988764
				HEK cells	mtSC	0.928736
				NK cells	mtSC	0.960499
				B cells	mtSC	0.953488
				CD14+ Monocytes	mtSC	0.94403
				CD4+ T cells	mtSC	0.966394
				CD8+ T cells	mtSC	0.851562
				Dendritic cells	mtSC	0.877193
				FCGR3A+ Monocytes	mtSC	0.951872
				HEK cells	mtSC	0.958794
				NK cells	mtSC	0.674699
				B cells	mtSC	0.959502
				CD14+ Monocytes	mtSC	0.744681
				CD4+ T cells	mtSC	0.957746
				CD8+ T cells	mtSC	0.644764
				Dendritic cells	mtSC	0.896552
				FCGR3A+ Monocytes	mtSC	0.930233
				HEK cells	mtSC	0.950318
				NK cells	mtSC	0.375
				B cells	mtSC	0.666667
				CD14+ Monocytes	mtSC	0.8
				CD4+ T cells	mtSC	0.682667
				CD8+ T cells	mtSC	0.654255
				Dendritic cells	mtSC	0.181818
				FCGR3A+ Monocytes	mtSC	0.638037
				HEK cells	mtSC	0.633864
				NK cells	mtSC	0.519685
				B cells	mtSC	0.773333
				CD14+ Monocytes	mtSC	0.9279
				CD4+ T cells	mtSC	0.908382
				CD8+ T cells	mtSC	0.672
				FCGR3A+ Monocytes	mtSC	0.8
				HEK cells	mtSC	0.636364
				NK cells	mtSC	0.137931
				B cells	mtSC	0.995025
				CD14+ Monocytes	mtSC	0.982107
				CD4+ T cells	mtSC	0.979452
				CD8+ T cells	mtSC	0.96648
				Dendritic cells	mtSC	1
				FCGR3A+ Monocytes	mtSC	0.957055
				HEK cells	mtSC	0.963696
				NK cells	mtSC	0.982759
				B cells	mtSC	0.989474
				CD14+ Monocytes	mtSC	0.971514
				CD4+ T cells	mtSC	0.967196
				CD8+ T cells	mtSC	0.95962
				Dendritic cells	mtSC	1
				FCGR3A+ Monocytes	mtSC	0.96
				HEK cells	mtSC	0.931034
				NK cells	mtSC	0.967742
				B cells	mtSC	1
				CD14+ Monocytes	mtSC	0.969805
				CD4+ T cells	mtSC	0.987277
				CD8+ T cells	mtSC	0.722222
				Dendritic cells	mtSC	0.846154
				FCGR3A+ Monocytes	mtSC	0.966292
				HEK cells	mtSC	0.583333
				NK cells	mtSC	0.593407
