# Supplementary material for: Integrating multiple references for single-cell assignment
Source: Nucleic Acids Res. 2021 May 25;49(14):e80. doi: 10.1093/nar/gkab380 (PMC8373058; doi:10.1093/nar/gkab380)
Supplement: gkab380_Supplemental_Files [file gkab380_supplemental_files.zip › Supplementary Table S11.xlsx]

## Sheet: Supplementary Table S11
Reference	Query	Methods	Cell_type	F1
Tasic,AMB,ALM	VSp	mtSC	L3/5_IT	0.057
Tasic,AMB,VSp	ALM	mtSC	L3/5_IT	0.314
Tasic,AMB,ALM	VSp	mtSC	L5/6_IT_1	0.012
Tasic,AMB,VSp	ALM	mtSC	L5/6_IT_1	0.212
Tasic,AMB,ALM	VSp	mtSC	L5/6_IT_2	0.891
Tasic,AMB,VSp	ALM	mtSC	L5/6_IT_2	0.823
Tasic,AMB,ALM	VSp	mtSC	L5/6_IT_3	0.533
Tasic,AMB,VSp	ALM	mtSC	L5/6_IT_3	0.39
Tasic,ALM,AMB	VSp	mtSC	Astrocyte	1
Tasic,ALM,VSp	AMB	mtSC	Astrocyte	1
Tasic,AMB,ALM	VSp	Seurat v3	L3/5_IT	0
Tasic,AMB,VSp	ALM	Seurat v3	L3/5_IT	0.293515
Tasic,AMB,ALM	VSp	Seurat v3	L5/6_IT_1	0.53913
Tasic,AMB,VSp	ALM	Seurat v3	L5/6_IT_1	0.695985
Tasic,AMB,ALM	VSp	Seurat v3	L5/6_IT_2	0.602094
Tasic,AMB,VSp	ALM	Seurat v3	L5/6_IT_2	0.813008
Tasic,AMB,ALM	VSp	Seurat v3	L5/6_IT_3	0.0843374
Tasic,AMB,VSp	ALM	Seurat v3	L5/6_IT_3	0.240964
Tasic,ALM,AMB	VSp	Seurat v3	Astrocyte	0
Tasic,ALM,VSp	AMB	Seurat v3	Astrocyte	1
