# Supplementary material for: Integrating multiple references for single-cell assignment
Source: Nucleic Acids Res. 2021 May 25;49(14):e80. doi: 10.1093/nar/gkab380 (PMC8373058; doi:10.1093/nar/gkab380)
Supplement: gkab380_Supplemental_Files [file gkab380_supplemental_files.zip › Supplementary Table S12.xlsx]

## Sheet: Supplementary Table S12
Methods	Time(min)	Cell number
SingleR	0.0361667	1001
SingleR	0.172	4189
SingleR	0.238667	7895
SingleR	0.336333	14182
SingleR	0.453833	20766
SingleR	0.695417	30449
scmap-cluster	0.0413333	1001
scmap-cluster	0.105333	4189
scmap-cluster	0.182833	7895
scmap-cluster	0.2775	14182
scmap-cluster	0.386	20766
scmap-cluster	0.634333	30449
Seurat v3	3.3845	1001
Seurat v3	8.922	4189
Seurat v3	14.4607	7895
Seurat v3	25.976	14182
Seurat v3	44.6283	20766
Seurat v3	69.4307	30449
mtSC	9.6965	1001
mtSC	16.1218	4189
mtSC	23.5277	7895
mtSC	32.7328	14182
mtSC	44.373	20766
mtSC	63.6827	30449
