# Supplementary material for: Integrating multiple references for single-cell assignment
Source: Nucleic Acids Res. 2021 May 25;49(14):e80. doi: 10.1093/nar/gkab380 (PMC8373058; doi:10.1093/nar/gkab380)
Supplement: gkab380_Supplemental_Files [file gkab380_supplemental_files.zip › Supplementary Table S13.xlsx]

## Sheet: Supplementary Table S13
Methods	Time(min)	Cell number
SingleR	0.387167	1000
SingleR	1.15683	3000
SingleR	1.91517	5000
SingleR	3.45733	9000
scmap-cluster	0.0311667	1000
scmap-cluster	0.0821667	3000									S
scmap-cluster	0.115	5000
scmap-cluster	0.209167	9000
Seurat v3	4.31533	1000
Seurat v3	5.1415	3000
Seurat v3	5.34017	5000
Seurat v3	7.4695	9000
mtSC	0.516833	1000
mtSC	0.683333	3000
mtSC	0.763667	5000
mtSC	1.00233	9000
