# Supplementary material for: Integrating multiple references for single-cell assignment
Source: Nucleic Acids Res. 2021 May 25;49(14):e80. doi: 10.1093/nar/gkab380 (PMC8373058; doi:10.1093/nar/gkab380)
Supplement: gkab380_Supplemental_Files [file gkab380_supplemental_files.zip › Supplementary Table S14.xlsx]

## Sheet: Supplementary Table S14
Query dataset	Number of reference datasets	Random number	Macro-F1
Pbmc_SM2	2	1	0.962
Pbmc_SM2	2	2	0.963
Pbmc_SM2	2	3	0.961
Pbmc_SM2	2	4	0.954
Pbmc_SM2	2	5	0.964
Pbmc_SW	2	1	0.83
Pbmc_SW	2	2	0.811
Pbmc_SW	2	3	0.803
Pbmc_SW	2	4	0.789
Pbmc_SW	2	5	0.83
Pbmc_CL	2	1	0.873
Pbmc_CL	2	2	0.916
Pbmc_CL	2	3	0.891
Pbmc_CL	2	4	0.867
Pbmc_CL	2	5	0.853
Pbmc_DR	2	1	0.923
Pbmc_DR	2	2	0.921
Pbmc_DR	2	3	0.911
Pbmc_DR	2	4	0.912
Pbmc_DR	2	5	0.894
Pbmc_iD	2	1	0.893
Pbmc_iD	2	2	0.891
Pbmc_iD	2	3	0.907
Pbmc_iD	2	4	0.908
Pbmc_iD	2	5	0.922
Pbmc_10Xv2	2	1	0.954
Pbmc_10Xv2	2	2	0.949
Pbmc_10Xv2	2	3	0.956
Pbmc_10Xv2	2	4	0.955
Pbmc_10Xv2	2	5	0.953
Pbmc_10Xv3	2	1	0.962
Pbmc_10Xv3	2	2	0.972
Pbmc_10Xv3	2	3	0.965
Pbmc_10Xv3	2	4	0.954
Pbmc_10Xv3	2	5	0.96
Pbmc_SM2	3	1	0.962
Pbmc_SM2	3	2	0.961
Pbmc_SM2	3	3	0.959
Pbmc_SM2	3	4	0.959
Pbmc_SM2	3	5	0.963
Pbmc_SW	3	1	0.815
Pbmc_SW	3	2	0.845
Pbmc_SW	3	3	0.824
Pbmc_SW	3	4	0.831
Pbmc_SW	3	5	0.825
Pbmc_CL	3	1	0.879
Pbmc_CL	3	2	0.905
Pbmc_CL	3	3	0.86
Pbmc_CL	3	4	0.911
Pbmc_CL	3	5	0.812
Pbmc_DR	3	1	0.922
Pbmc_DR	3	2	0.909
Pbmc_DR	3	3	0.919
Pbmc_DR	3	4	0.895
Pbmc_DR	3	5	0.902
Pbmc_iD	3	1	0.915
Pbmc_iD	3	2	0.909
Pbmc_iD	3	3	0.912
Pbmc_iD	3	4	0.92
Pbmc_iD	3	5	0.915
Pbmc_10Xv2	3	1	0.954
Pbmc_10Xv2	3	2	0.951
Pbmc_10Xv2	3	3	0.956
Pbmc_10Xv2	3	4	0.959
Pbmc_10Xv2	3	5	0.955
Pbmc_10Xv3	3	1	0.97
Pbmc_10Xv3	3	2	0.968
Pbmc_10Xv3	3	3	0.955
Pbmc_10Xv3	3	4	0.944
Pbmc_10Xv3	3	5	0.956
Pbmc_SM2	4	1	0.958
Pbmc_SM2	4	2	0.963
Pbmc_SM2	4	3	0.954
Pbmc_SM2	4	4	0.962
Pbmc_SM2	4	5	0.955
Pbmc_SW	4	1	0.815
Pbmc_SW	4	2	0.838
Pbmc_SW	4	3	0.834
Pbmc_SW	4	4	0.835
Pbmc_SW	4	5	0.836
Pbmc_CL	4	1	0.892
Pbmc_CL	4	2	0.875
Pbmc_CL	4	3	0.893
Pbmc_CL	4	4	0.879
Pbmc_CL	4	5	0.881
Pbmc_DR	4	1	0.927
Pbmc_DR	4	2	0.924
Pbmc_DR	4	3	0.932
Pbmc_DR	4	4	0.923
Pbmc_DR	4	5	0.937
Pbmc_iD	4	1	0.919
Pbmc_iD	4	2	0.916
Pbmc_iD	4	3	0.919
Pbmc_iD	4	4	0.923
Pbmc_iD	4	5	0.918
Pbmc_10Xv2	4	1	0.956
Pbmc_10Xv2	4	2	0.954
Pbmc_10Xv2	4	3	0.952
Pbmc_10Xv2	4	4	0.961
Pbmc_10Xv2	4	5	0.956
Pbmc_10Xv3	4	1	0.969
Pbmc_10Xv3	4	2	0.963
Pbmc_10Xv3	4	3	0.969
Pbmc_10Xv3	4	4	0.961
Pbmc_10Xv3	4	5	0.958
Pbmc_SM2	5	1	0.951
Pbmc_SM2	5	2	0.962
Pbmc_SM2	5	3	0.961
Pbmc_SM2	5	4	0.953
Pbmc_SM2	5	5	0.96
Pbmc_SW	5	1	0.841
Pbmc_SW	5	2	0.821
Pbmc_SW	5	3	0.815
Pbmc_SW	5	4	0.831
Pbmc_SW	5	5	0.844
Pbmc_CL	5	1	0.901
Pbmc_CL	5	2	0.893
Pbmc_CL	5	3	0.892
Pbmc_CL	5	4	0.882
Pbmc_CL	5	5	0.88
Pbmc_DR	5	1	0.908
Pbmc_DR	5	2	0.939
Pbmc_DR	5	3	0.933
Pbmc_DR	5	4	0.931
Pbmc_DR	5	5	0.925
Pbmc_iD	5	1	0.912
Pbmc_iD	5	2	0.918
Pbmc_iD	5	3	0.916
Pbmc_iD	5	4	0.917
Pbmc_iD	5	5	0.914
Pbmc_10Xv2	5	1	0.959
Pbmc_10Xv2	5	2	0.958
Pbmc_10Xv2	5	3	0.96
Pbmc_10Xv2	5	4	0.963
Pbmc_10Xv2	5	5	0.958
Pbmc_10Xv3	5	1	0.97
Pbmc_10Xv3	5	2	0.956
Pbmc_10Xv3	5	3	0.967
Pbmc_10Xv3	5	4	0.959
Pbmc_10Xv3	5	5	0.95
Pbmc_SM2	6	1	0.962
Pbmc_SM2	6	2	0.966
Pbmc_SM2	6	3	0.964
Pbmc_SM2	6	4	0.956
Pbmc_SM2	6	5	0.959
Pbmc_SW	6	1	0.843
Pbmc_SW	6	2	0.824
Pbmc_SW	6	3	0.834
Pbmc_SW	6	4	0.836
Pbmc_SW	6	5	0.838
Pbmc_CL	6	1	0.903
Pbmc_CL	6	2	0.877
Pbmc_CL	6	3	0.9
Pbmc_CL	6	4	0.905
Pbmc_CL	6	5	0.884
Pbmc_DR	6	1	0.933
Pbmc_DR	6	2	0.933
Pbmc_DR	6	3	0.941
Pbmc_DR	6	4	0.941
Pbmc_DR	6	5	0.936
Pbmc_iD	6	1	0.92
Pbmc_iD	6	2	0.918
Pbmc_iD	6	3	0.919
Pbmc_iD	6	4	0.915
Pbmc_iD	6	5	0.915
Pbmc_10Xv2	6	1	0.959
Pbmc_10Xv2	6	2	0.96
Pbmc_10Xv2	6	3	0.963
Pbmc_10Xv2	6	4	0.963
Pbmc_10Xv2	6	5	0.96
Pbmc_10Xv3	6	1	0.957
Pbmc_10Xv3	6	2	0.959
Pbmc_10Xv3	6	3	0.959
Pbmc_10Xv3	6	4	0.968
Pbmc_10Xv3	6	5	0.962
