# Supplementary material for: Integrating multiple references for single-cell assignment
Source: Nucleic Acids Res. 2021 May 25;49(14):e80. doi: 10.1093/nar/gkab380 (PMC8373058; doi:10.1093/nar/gkab380)
Supplement: gkab380_Supplemental_Files [file gkab380_supplemental_files.zip › Supplementary Table S15.xlsx]

## Sheet: Supplementary Table S15
Proportion of cells used as reference	Macro-F1	Random number	Strategy
0.005	0.718	1	Single reference
0.005	0.555	2	Single reference
0.005	0.418	3	Single reference
0.005	0.579	4	Single reference
0.005	0.565	5	Single reference
0.005	0.602	6	Single reference
0.005	0.58	7	Single reference
0.005	0.522	8	Single reference
0.005	0.503	9	Single reference
0.005	0.565	10	Single reference
0.01	0.781	1	Single reference
0.01	0.655	2	Single reference
0.01	0.681	3	Single reference
0.01	0.702	4	Single reference
0.01	0.748	5	Single reference
0.01	0.629	6	Single reference
0.01	0.736	7	Single reference
0.01	0.709	8	Single reference
0.01	0.77	9	Single reference
0.01	0.735	10	Single reference
0.015	0.789	1	Single reference
0.015	0.687	2	Single reference
0.015	0.848	3	Single reference
0.015	0.816	4	Single reference
0.015	0.79	5	Single reference
0.015	0.774	6	Single reference
0.015	0.771	7	Single reference
0.015	0.821	8	Single reference
0.015	0.755	9	Single reference
0.015	0.792	10	Single reference
0.005	0.716	1	mtSC
0.005	0.702	2	mtSC
0.005	0.631	3	mtSC
0.005	0.685	4	mtSC
0.005	0.599	5	mtSC
0.005	0.749	6	mtSC
0.005	0.776	7	mtSC
0.005	0.69	8	mtSC
0.005	0.633	9	mtSC
0.005	0.654	10	mtSC
0.01	0.806	1	mtSC
0.01	0.691	2	mtSC
0.01	0.772	3	mtSC
0.01	0.768	4	mtSC
0.01	0.869	5	mtSC
0.01	0.692	6	mtSC
0.01	0.815	7	mtSC
0.01	0.812	8	mtSC
0.01	0.732	9	mtSC
0.01	0.794	10	mtSC
0.015	0.861	1	mtSC
0.015	0.805	2	mtSC
0.015	0.768	3	mtSC
0.015	0.874	4	mtSC
0.015	0.875	5	mtSC
0.015	0.823	6	mtSC
0.015	0.855	7	mtSC
0.015	0.79	8	mtSC
0.015	0.713	9	mtSC
0.015	0.842	10	mtSC
