# Supplementary material for: Integrating multiple references for single-cell assignment
Source: Nucleic Acids Res. 2021 May 25;49(14):e80. doi: 10.1093/nar/gkab380 (PMC8373058; doi:10.1093/nar/gkab380)
Supplement: gkab380_Supplemental_Files [file gkab380_supplemental_files.zip › Supplementary Table S2.xlsx]

## Sheet: Supplementary Table S2
Learning rate				Epoch number				L2 regularization rate
Query dataset	Macro-F1	Learning rate		Query dataset	Macro-F1	Epoch number		Query dataset	Macro-F1	L2 regularization rate
MARS-Seq	0.736429	0.0001		MARS-Seq	0.68961	200		MARS-Seq	0.694145	0.01
Quartz-Seq2	0.839299	0.0001		Quartz-Seq2	0.842634	200		Quartz-Seq2	0.845808	0.01
Chromium	0.890011	0.0001		Chromium	0.88098	200		Chromium	0.865695	0.01
C1HT-small	0.836023	0.0001		C1HT-small	0.81688	200		C1HT-small	0.825102	0.01
mcSCRB-Seq	0.691828	0.0001		mcSCRB-Seq	0.707079	200		mcSCRB-Seq	0.673409	0.01
ICELL8	0.618951	0.0001		ICELL8	0.640434	200		ICELL8	0.611283	0.01
CEL-Seq2	0.806281	0.0001		CEL-Seq2	0.810315	200		CEL-Seq2	0.804182	0.01
inDrop	0.728142	0.0001		inDrop	0.688685	200		inDrop	0.704045	0.01
Drop-Seq	0.817903	0.0001		Drop-Seq	0.80606	200		Drop-Seq	0.824568	0.01
C1HT-medium	0.753707	0.0001		C1HT-medium	0.759577	200		C1HT-medium	0.777151	0.01
ddSEQ	0.906861	0.0001		ddSEQ	0.902151	200		ddSEQ	0.876829	0.01
Chromium2	0.601001	0.0001		Chromium2	0.606502	200		Chromium2	0.540286	0.01
MARS-Seq	0.69264	0.0003		MARS-Seq	0.685741	250		MARS-Seq	0.673292	0.03
Quartz-Seq2	0.816391	0.0003		Quartz-Seq2	0.819603	250		Quartz-Seq2	0.847506	0.03
Chromium	0.849252	0.0003		Chromium	0.884137	250		Chromium	0.837789	0.03
C1HT-small	0.823786	0.0003		C1HT-small	0.807091	250		C1HT-small	0.819144	0.03
mcSCRB-Seq	0.714859	0.0003		mcSCRB-Seq	0.679082	250		mcSCRB-Seq	0.708596	0.03
ICELL8	0.646317	0.0003		ICELL8	0.636171	250		ICELL8	0.640068	0.03
CEL-Seq2	0.785493	0.0003		CEL-Seq2	0.793603	250		CEL-Seq2	0.778919	0.03
inDrop	0.697092	0.0003		inDrop	0.710959	250		inDrop	0.712987	0.03
Drop-Seq	0.805709	0.0003		Drop-Seq	0.825131	250		Drop-Seq	0.814664	0.03
C1HT-medium	0.769668	0.0003		C1HT-medium	0.757031	250		C1HT-medium	0.782537	0.03
ddSEQ	0.896345	0.0003		ddSEQ	0.909692	250		ddSEQ	0.891731	0.03
Chromium2	0.612015	0.0003		Chromium2	0.595209	250		Chromium2	0.589853	0.03
C1HT-medium	0.754	0.0005		C1HT-medium	0.754	300		C1HT-medium	0.754	0.05
C1HT-small	0.965	0.0005		C1HT-small	0.965	300		C1HT-small	0.965	0.05
CEL-Seq2	0.777	0.0005		CEL-Seq2	0.777	300		CEL-Seq2	0.777	0.05
Chromium	0.995	0.0005		Chromium	0.995	300		Chromium	0.995	0.05
Chromium2	0.965	0.0005		Chromium2	0.965	300		Chromium2	0.965	0.05
ddSEQ	0.897	0.0005		ddSEQ	0.897	300		ddSEQ	0.897	0.05
Drop-Seq	0.807	0.0005		Drop-Seq	0.807	300		Drop-Seq	0.807	0.05
ICELL8	0.597	0.0005		ICELL8	0.597	300		ICELL8	0.597	0.05
inDrop	0.694	0.0005		inDrop	0.694	300		inDrop	0.694	0.05
MARS-Seq	0.548	0.0005		MARS-Seq	0.548	300		MARS-Seq	0.548	0.05
mcSCRB-Seq	0.632	0.0005		mcSCRB-Seq	0.632	300		mcSCRB-Seq	0.632	0.05
Quartz-Seq2	0.834	0.0005		Quartz-Seq2	0.834	300		Quartz-Seq2	0.834	0.05
MARS-Seq	0.682192	0.0007		MARS-Seq	0.700827	350		MARS-Seq	0.698601	0.07
Quartz-Seq2	0.824944	0.0007		Quartz-Seq2	0.816092	350		Quartz-Seq2	0.82883	0.07
Chromium	0.867749	0.0007		Chromium	0.888029	350		Chromium	0.851741	0.07
C1HT-small	0.824771	0.0007		C1HT-small	0.82331	350		C1HT-small	0.819922	0.07
mcSCRB-Seq	0.694289	0.0007		mcSCRB-Seq	0.694938	350		mcSCRB-Seq	0.688206	0.07
ICELL8	0.585274	0.0007		ICELL8	0.585237	350		ICELL8	0.631676	0.07
CEL-Seq2	0.77747	0.0007		CEL-Seq2	0.749117	350		CEL-Seq2	0.794975	0.07
inDrop	0.684061	0.0007		inDrop	0.697945	350		inDrop	0.679082	0.07
Drop-Seq	0.790837	0.0007		Drop-Seq	0.810549	350		Drop-Seq	0.800413	0.07
C1HT-medium	0.778367	0.0007		C1HT-medium	0.765844	350		C1HT-medium	0.751534	0.07
ddSEQ	0.903383	0.0007		ddSEQ	0.899835	350		ddSEQ	0.900402	0.07
Chromium2	0.611727	0.0007		Chromium2	0.559692	350		Chromium2	0.572432	0.07
MARS-Seq	0.665944	0.0009		MARS-Seq	0.676568	400		MARS-Seq	0.689698	0.09
Quartz-Seq2	0.836505	0.0009		Quartz-Seq2	0.84426	400		Quartz-Seq2	0.815122	0.09
Chromium	0.84303	0.0009		Chromium	0.876679	400		Chromium	0.879184	0.09
C1HT-small	0.815987	0.0009		C1HT-small	0.811907	400		C1HT-small	0.81272	0.09
mcSCRB-Seq	0.687001	0.0009		mcSCRB-Seq	0.67852	400		mcSCRB-Seq	0.716056	0.09
ICELL8	0.596923	0.0009		ICELL8	0.606574	400		ICELL8	0.639377	0.09
CEL-Seq2	0.826959	0.0009		CEL-Seq2	0.788908	400		CEL-Seq2	0.808755	0.09
inDrop	0.672023	0.0009		inDrop	0.681735	400		inDrop	0.688598	0.09
Drop-Seq	0.808456	0.0009		Drop-Seq	0.815486	400		Drop-Seq	0.801495	0.09
C1HT-medium	0.771968	0.0009		C1HT-medium	0.757831	400		C1HT-medium	0.779095	0.09
ddSEQ	0.898629	0.0009		ddSEQ	0.896693	400		ddSEQ	0.903051	0.09
Chromium2	0.60707	0.0009		Chromium2	0.613533	400		Chromium2	0.595263	0.09
