# Supplementary material for: Integrating multiple references for single-cell assignment
Source: Nucleic Acids Res. 2021 May 25;49(14):e80. doi: 10.1093/nar/gkab380 (PMC8373058; doi:10.1093/nar/gkab380)
Supplement: gkab380_Supplemental_Files [file gkab380_supplemental_files.zip › Supplementary Table S3.xlsx]

## Sheet: Supplementary Table S3
The combination of any two cell types	SD	Method
CD14+ Monocytes,B cells	0.241856	PCA
CD4+ T cells,B cells	0.242944	PCA
CD4+ T cells,CD14+ Monocytes	0.232739	PCA
CD8+ T cells,B cells	0.248681	PCA
CD8+ T cells,CD14+ Monocytes	0.200414	PCA
CD8+ T cells, CD4+ T cells	0.213006	PCA
Dendritic cells,B cells	0.211505	PCA
Dendritic cells,CD14+ Monocytes	0.140701	PCA
Dendritic cells, CD4+ T cells	0.21104	PCA
Dendritic cells, CD8+ T cells	0.17873	PCA
FCGR3A+ Monocytes,B cells	0.207116	PCA
FCGR3A+ Monocytes,CD14+ Monocytes	0.127254	PCA
FCGR3A+ Monocytes, CD4+ T cells	0.18013	PCA
FCGR3A+ Monocytes, CD8+ T cells	0.202037	PCA
FCGR3A+ Monocytes,Dendritic cells	0.114864	PCA
HEK cells,B cells	0.172035	PCA
HEK cells,CD14+ Monocytes	0.310514	PCA
HEK cells, CD4+ T cells	0.181573	PCA
HEK cells, CD8+ T cells	0.270335	PCA
HEK cells,Dendritic cells	0.246707	PCA
HEK cells,FCGR3A+ Monocytes	0.210681	PCA
NK cells,B cells	0.199425	PCA
NK cells,CD14+ Monocytes	0.217161	PCA
NK cells, CD4+ T cells	0.248114	PCA
NK cells, CD8+ T cells	0.113487	PCA
NK cells,Dendritic cells	0.142431	PCA
NK cells,FCGR3A+ Monocytes	0.205031	PCA
NK cells,HEK cells	0.194723	PCA
CD14+ Monocytes,B cells	0.106338	DML
CD4+ T cells,B cells	0.103938	DML
CD4+ T cells,CD14+ Monocytes	0.180951	DML
CD8+ T cells,B cells	0.215853	DML
CD8+ T cells,CD14+ Monocytes	0.198802	DML
CD8+ T cells, CD4+ T cells	0.271841	DML
Dendritic cells,B cells	0.0613471	DML
Dendritic cells,CD14+ Monocytes	0.0735413	DML
Dendritic cells, CD4+ T cells	0.130889	DML
Dendritic cells, CD8+ T cells	0.101446	DML
FCGR3A+ Monocytes,B cells	0.0904167	DML
FCGR3A+ Monocytes,CD14+ Monocytes	0.152634	DML
FCGR3A+ Monocytes, CD4+ T cells	0.182875	DML
FCGR3A+ Monocytes, CD8+ T cells	0.149975	DML
FCGR3A+ Monocytes,Dendritic cells	0.12839	DML
HEK cells,B cells	0.129	DML
HEK cells,CD14+ Monocytes	0.235144	DML
HEK cells, CD4+ T cells	0.272901	DML
HEK cells, CD8+ T cells	0.238054	DML
HEK cells,Dendritic cells	0.0705873	DML
HEK cells,FCGR3A+ Monocytes	0.193503	DML
NK cells,B cells	0.172428	DML
NK cells,CD14+ Monocytes	0.0955794	DML
NK cells, CD4+ T cells	0.204033	DML
NK cells, CD8+ T cells	0.210857	DML
NK cells,Dendritic cells	0.120605	DML
NK cells,FCGR3A+ Monocytes	0.130393	DML
NK cells,HEK cells	0.0893363	DML
CD14+ Monocytes,B cells	0.0366994	mtSC
CD4+ T cells,B cells	0.0530596	mtSC
CD4+ T cells,CD14+ Monocytes	0.063973	mtSC
CD8+ T cells,B cells	0.0659613	mtSC
CD8+ T cells,CD14+ Monocytes	0.0795777	mtSC
CD8+ T cells, CD4+ T cells	0.11926	mtSC
Dendritic cells,B cells	0.0749168	mtSC
Dendritic cells,CD14+ Monocytes	0.0630399	mtSC
Dendritic cells, CD4+ T cells	0.0382718	mtSC
Dendritic cells, CD8+ T cells	0.0571111	mtSC
FCGR3A+ Monocytes,B cells	0.0421382	mtSC
FCGR3A+ Monocytes,CD14+ Monocytes	0.0880312	mtSC
FCGR3A+ Monocytes, CD4+ T cells	0.062363	mtSC
FCGR3A+ Monocytes, CD8+ T cells	0.051032	mtSC
FCGR3A+ Monocytes,Dendritic cells	0.0388763	mtSC
HEK cells,B cells	0.120637	mtSC
HEK cells,CD14+ Monocytes	0.114717	mtSC
HEK cells, CD4+ T cells	0.108387	mtSC
HEK cells, CD8+ T cells	0.104558	mtSC
HEK cells,Dendritic cells	0.0604277	mtSC
HEK cells,FCGR3A+ Monocytes	0.0744113	mtSC
NK cells,B cells	0.061368	mtSC
NK cells,CD14+ Monocytes	0.0645793	mtSC
NK cells, CD4+ T cells	0.0472658	mtSC
NK cells, CD8+ T cells	0.130307	mtSC
NK cells,Dendritic cells	0.0734452	mtSC
NK cells,FCGR3A+ Monocytes	0.0433125	mtSC
NK cells,HEK cells	0.0793261	mtSC
