# Supplementary material for: Integrating multiple references for single-cell assignment
Source: Nucleic Acids Res. 2021 May 25;49(14):e80. doi: 10.1093/nar/gkab380 (PMC8373058; doi:10.1093/nar/gkab380)
Supplement: gkab380_Supplemental_Files [file gkab380_supplemental_files.zip › Supplementary Table S4.xlsx]

## Sheet: Supplementary Table S4
The combination of any two cell types	SD	Method
CD14+ monocyte,B cell	0.258526	PCA
CD16+ monocyte,B cell	0.16631	PCA
CD16+ monocyte,CD14+ monocyte	0.0678716	PCA
CD4+ T cell,B cell	0.258872	PCA
CD4+ T cell,CD14+ monocyte	0.186765	PCA
CD4+ T cell,CD16+ monocyte	0.0824527	PCA
Cytotoxic T cell,B cell	0.243546	PCA
Cytotoxic T cell,CD14+ monocyte	0.13794	PCA
Cytotoxic T cell,CD16+ monocyte	0.0911745	PCA
Cytotoxic T cell,CD4+ T cell	0.285387	PCA
Dendritic cell,B cell	0.132892	PCA
Dendritic cell,CD14+ monocyte	0.171725	PCA
Dendritic cell,CD16+ monocyte	0.10773	PCA
Dendritic cell,CD4+ T cell	0.0875688	PCA
Dendritic cell,Cytotoxic T cell	0.110197	PCA
Megakaryocyte,B cell	0.0810288	PCA
Megakaryocyte,CD14+ monocyte	0.254757	PCA
Megakaryocyte,CD16+ monocyte	0.25345	PCA
Megakaryocyte,CD4+ T cell	0.110672	PCA
Megakaryocyte,Cytotoxic T cell	0.192567	PCA
Megakaryocyte,Dendritic cell	0.19609	PCA
Natural killer cell,B cell	0.105052	PCA
Natural killer cell,CD14+ monocyte	0.051291	PCA
Natural killer cell,CD16+ monocyte	0.0404205	PCA
Natural killer cell,CD4+ T cell	0.143965	PCA
Natural killer cell,Cytotoxic T cell	0.122944	PCA
Natural killer cell,Dendritic cell	0.0855979	PCA
Natural killer cell,Megakaryocyte	0.19162	PCA
Plasmacytoid dendritic cell,B cell	0.135834	PCA
Plasmacytoid dendritic cell,CD14+ monocyte	0.351415	PCA
Plasmacytoid dendritic cell,CD16+ monocyte	0.217616	PCA
Plasmacytoid dendritic cell,CD4+ T cell	0.179331	PCA
Plasmacytoid dendritic cell,Cytotoxic T cell	0.110474	PCA
Plasmacytoid dendritic cell,Dendritic cell	0.0906554	PCA
Plasmacytoid dendritic cell,Megakaryocyte	0.280016	PCA
Plasmacytoid dendritic cell,Natural killer cell	0.19284	PCA
CD14+ monocyte,B cell	0.0860593	DML
CD16+ monocyte,B cell	0.035768	DML
CD16+ monocyte,CD14+ monocyte	0.0861465	DML
CD4+ T cell,B cell	0.103282	DML
CD4+ T cell,CD14+ monocyte	0.137213	DML
CD4+ T cell,CD16+ monocyte	0.134774	DML
Cytotoxic T cell,B cell	0.202263	DML
Cytotoxic T cell,CD14+ monocyte	0.188485	DML
Cytotoxic T cell,CD16+ monocyte	0.0993524	DML
Cytotoxic T cell,CD4+ T cell	0.323508	DML
Dendritic cell,B cell	0.0966251	DML
Dendritic cell,CD14+ monocyte	0.0705446	DML
Dendritic cell,CD16+ monocyte	0.0626876	DML
Dendritic cell,CD4+ T cell	0.128382	DML
Dendritic cell,Cytotoxic T cell	0.127419	DML
Megakaryocyte,B cell	0.0809589	DML
Megakaryocyte,CD14+ monocyte	0.0486285	DML
Megakaryocyte,CD16+ monocyte	0.0986344	DML
Megakaryocyte,CD4+ T cell	0.115115	DML
Megakaryocyte,Cytotoxic T cell	0.0883416	DML
Megakaryocyte,Dendritic cell	0.0818233	DML
Natural killer cell,B cell	0.0494317	DML
Natural killer cell,CD14+ monocyte	0.0579796	DML
Natural killer cell,CD16+ monocyte	0.0475665	DML
Natural killer cell,CD4+ T cell	0.0886114	DML
Natural killer cell,Cytotoxic T cell	0.233035	DML
Natural killer cell,Dendritic cell	0.137841	DML
Natural killer cell,Megakaryocyte	0.0900285	DML
Plasmacytoid dendritic cell,B cell	0.117936	DML
Plasmacytoid dendritic cell,CD14+ monocyte	0.0738955	DML
Plasmacytoid dendritic cell,CD16+ monocyte	0.0273973	DML
Plasmacytoid dendritic cell,CD4+ T cell	0.17325	DML
Plasmacytoid dendritic cell,Cytotoxic T cell	0.108763	DML
Plasmacytoid dendritic cell,Dendritic cell	0.0372337	DML
Plasmacytoid dendritic cell,Megakaryocyte	0.0487921	DML
Plasmacytoid dendritic cell,Natural killer cell	0.0280402	DML
CD14+ monocyte,B cell	0.062558	mtSC
CD16+ monocyte,B cell	0.0703006	mtSC
CD16+ monocyte,CD14+ monocyte	0.10618	mtSC
CD4+ T cell,B cell	0.0738765	mtSC
CD4+ T cell,CD14+ monocyte	0.0873451	mtSC
CD4+ T cell,CD16+ monocyte	0.0495957	mtSC
Cytotoxic T cell,B cell	0.0589082	mtSC
Cytotoxic T cell,CD14+ monocyte	0.0557131	mtSC
Cytotoxic T cell,CD16+ monocyte	0.045594	mtSC
Cytotoxic T cell,CD4+ T cell	0.200101	mtSC
Dendritic cell,B cell	0.0303582	mtSC
Dendritic cell,CD14+ monocyte	0.110109	mtSC
Dendritic cell,CD16+ monocyte	0.0465243	mtSC
Dendritic cell,CD4+ T cell	0.0611683	mtSC
Dendritic cell,Cytotoxic T cell	0.0272848	mtSC
Megakaryocyte,B cell	0.0324034	mtSC
Megakaryocyte,CD14+ monocyte	0.0379443	mtSC
Megakaryocyte,CD16+ monocyte	0.0430109	mtSC
Megakaryocyte,CD4+ T cell	0.043817	mtSC
Megakaryocyte,Cytotoxic T cell	0.0548095	mtSC
Megakaryocyte,Dendritic cell	0.029664	mtSC
Natural killer cell,B cell	0.0253099	mtSC
Natural killer cell,CD14+ monocyte	0.0267399	mtSC
Natural killer cell,CD16+ monocyte	0.0342927	mtSC
Natural killer cell,CD4+ T cell	0.125545	mtSC
Natural killer cell,Cytotoxic T cell	0.139556	mtSC
Natural killer cell,Dendritic cell	0.0216001	mtSC
Natural killer cell,Megakaryocyte	0.0225989	mtSC
Plasmacytoid dendritic cell,B cell	0.0564318	mtSC
Plasmacytoid dendritic cell,CD14+ monocyte	0.039232	mtSC
Plasmacytoid dendritic cell,CD16+ monocyte	0.0102916	mtSC
Plasmacytoid dendritic cell,CD4+ T cell	0.0532876	mtSC
Plasmacytoid dendritic cell,Cytotoxic T cell	0.0281832	mtSC
Plasmacytoid dendritic cell,Dendritic cell	0.0860507	mtSC
Plasmacytoid dendritic cell,Megakaryocyte	0.0304765	mtSC
Plasmacytoid dendritic cell,Natural killer cell	0.0351778	mtSC
