# Supplementary material for: Integrating multiple references for single-cell assignment
Source: Nucleic Acids Res. 2021 May 25;49(14):e80. doi: 10.1093/nar/gkab380 (PMC8373058; doi:10.1093/nar/gkab380)
Supplement: gkab380_Supplemental_Files [file gkab380_supplemental_files.zip › Supplementary Table S5.xlsx]

## Sheet: Supplementary Table S5
The combination of any two cell types	SD	Method
L2/3_IT,Astrocyte	0.0426156	PCA
L3/5_IT,L2/3_IT	0.0683131	PCA
L4/5_IT,Astrocyte	0.0667295	PCA
L4/5_IT,L2/3_IT	0.105651	PCA
L4/5_IT,L3/5_IT	0.00900226	PCA
L5_PT,Astrocyte	0.042683	PCA
L5_PT,L2/3_IT	0.25159	PCA
L5_PT,L3/5_IT	0.138895	PCA
L5_PT,L4/5_IT	0.276978	PCA
L5/6_IT_1,L2/3_IT	0.0396335	PCA
L5/6_IT_1,L3/5_IT	0.418709	PCA
L5/6_IT_1,L4/5_IT	0.431474	PCA
L5/6_IT_1,L5_PT	0.00572792	PCA
L5/6_IT_2,L2/3_IT	0.187711	PCA
L5/6_IT_2,L3/5_IT	0.0184117	PCA
L5/6_IT_2,L4/5_IT	0.36012	PCA
L5/6_IT_2,L5_PT	0.146424	PCA
L5/6_IT_2,L5/6_IT_1	0.324264	PCA
L5/6_IT_3,L2/3_IT	0.143713	PCA
L5/6_IT_3,L3/5_IT	0.0838205	PCA
L5/6_IT_3,L4/5_IT	0.11838	PCA
L5/6_IT_3,L5_PT	0.0887091	PCA
L5/6_IT_3,L5/6_IT_1	0.0674958	PCA
L5/6_IT_3,L5/6_IT_2	0.0702801	PCA
L6_CT,Astrocyte	0.0703598	PCA
L6_CT,L2/3_IT	0.169163	PCA
L6_CT,L3/5_IT	0.125419	PCA
L6_CT,L4/5_IT	0.227383	PCA
L6_CT,L5_PT	0.224097	PCA
L6_CT,L5/6_IT_1	0.0434058	PCA
L6_CT,L5/6_IT_2	0.247083	PCA
L6_CT,L5/6_IT_3	0.190097	PCA
L6_IT,Astrocyte	0.11766	PCA
L6_IT,L2/3_IT	0.149926	PCA
L6_IT,L3/5_IT	0.157109	PCA
L6_IT,L4/5_IT	0.208932	PCA
L6_IT,L5_PT	0.286364	PCA
L6_IT,L5/6_IT_1	0.240098	PCA
L6_IT,L5/6_IT_2	0.287548	PCA
L6_IT,L5/6_IT_3	0.153041	PCA
L6_IT,L6_CT	0.135645	PCA
L6b,L2/3_IT	0.0108175	PCA
L6b,L3/5_IT	0.0581131	PCA
L6b,L4/5_IT	0.168764	PCA
L6b,L5_PT	0.0369905	PCA
L6b,L5/6_IT_1	0.149292	PCA
L6b,L5/6_IT_2	0.0267104	PCA
L6b,L5/6_IT_3	0.00814089	PCA
L6b,L6_CT	0.0305311	PCA
L6b,L6_IT	0.0833207	PCA
Lamp5,Astrocyte	0.136884	PCA
Lamp5,L2/3_IT	0.0653582	PCA
Lamp5,L3/5_IT	0.023453	PCA
Lamp5,L4/5_IT	0.070323	PCA
Lamp5,L5_PT	0.0861392	PCA
Lamp5,L5/6_IT_1	0.0380843	PCA
Lamp5,L5/6_IT_2	0.0939873	PCA
Lamp5,L5/6_IT_3	0.0616028	PCA
Lamp5,L6_CT	0.0683189	PCA
Lamp5,L6_IT	0.126276	PCA
Lamp5,L6b	0.0173287	PCA
NP,Astrocyte	0.216194	PCA
NP,L2/3_IT	0.0753186	PCA
NP,L3/5_IT	0.0278572	PCA
NP,L4/5_IT	0.0726437	PCA
NP,L5_PT	0.156889	PCA
NP,L5/6_IT_1	0.102354	PCA
NP,L5/6_IT_2	0.0352053	PCA
NP,L5/6_IT_3	0.0149975	PCA
NP,L6_CT	0.084342	PCA
NP,L6_IT	0.115291	PCA
NP,L6b	0.135102	PCA
NP,Lamp5	0.0730045	PCA
Pvalb,Astrocyte	0.0697247	PCA
Pvalb,L2/3_IT	0.131612	PCA
Pvalb,L3/5_IT	0.0425788	PCA
Pvalb,L4/5_IT	0.100123	PCA
Pvalb,L5_PT	0.0872983	PCA
Pvalb,L5/6_IT_1	0.0412715	PCA
Pvalb,L5/6_IT_2	0.0778215	PCA
Pvalb,L5/6_IT_3	0.0534088	PCA
Pvalb,L6_CT	0.109713	PCA
Pvalb,L6_IT	0.17605	PCA
Pvalb,L6b	0.0256924	PCA
Pvalb,Lamp5	0.0750683	PCA
Pvalb,NP	0.0519721	PCA
Sst,Astrocyte	0.0348082	PCA
Sst,L2/3_IT	0.162952	PCA
Sst,L3/5_IT	0.0286724	PCA
Sst,L4/5_IT	0.0539408	PCA
Sst,L5_PT	0.165276	PCA
Sst,L5/6_IT_1	0.0228954	PCA
Sst,L5/6_IT_2	0.0624767	PCA
Sst,L5/6_IT_3	0.0581381	PCA
Sst,L6_CT	0.136625	PCA
Sst,L6_IT	0.213078	PCA
Sst,L6b	0.116903	PCA
Sst,Lamp5	0.0942933	PCA
Sst,NP	0.0202006	PCA
Sst,Pvalb	0.451712	PCA
Vip,Astrocyte	0.137368	PCA
Vip,L2/3_IT	0.0411725	PCA
Vip,L3/5_IT	0.0146563	PCA
Vip,L4/5_IT	0.120938	PCA
Vip,L5_PT	0.193696	PCA
Vip,L5/6_IT_1	0.0153078	PCA
Vip,L5/6_IT_2	0.128989	PCA
Vip,L5/6_IT_3	0.0168939	PCA
Vip,L6_CT	0.0443877	PCA
Vip,L6_IT	0.016941	PCA
Vip,L6b	0.162809	PCA
Vip,Lamp5	0.167485	PCA
Vip,NP	0.0925721	PCA
Vip,Pvalb	0.407239	PCA
Vip,Sst	0.25583	PCA
L2/3_IT,Astrocyte	0.0152342	DML
L3/5_IT,L2/3_IT	0.0987247	DML
L4/5_IT,Astrocyte	0.0603823	DML
L4/5_IT,L2/3_IT	0.143076	DML
L4/5_IT,L3/5_IT	0.0472814	DML
L5_PT,Astrocyte	0.000876408	DML
L5_PT,L2/3_IT	0.0624711	DML
L5_PT,L3/5_IT	0.162142	DML
L5_PT,L4/5_IT	0.362332	DML
L5/6_IT_1,L2/3_IT	0.00389689	DML
L5/6_IT_1,L3/5_IT	0.352471	DML
L5/6_IT_1,L4/5_IT	0.50558	DML
L5/6_IT_1,L5_PT	0.202055	DML
L5/6_IT_2,L2/3_IT	0.229957	DML
L5/6_IT_2,L3/5_IT	0.0374922	DML
L5/6_IT_2,L4/5_IT	0.66112	DML
L5/6_IT_2,L5_PT	0.157226	DML
L5/6_IT_2,L5/6_IT_1	0.054525	DML
L5/6_IT_3,L2/3_IT	0.135229	DML
L5/6_IT_3,L3/5_IT	0.369374	DML
L5/6_IT_3,L4/5_IT	0.0670014	DML
L5/6_IT_3,L5_PT	0.263115	DML
L5/6_IT_3,L5/6_IT_1	0.286865	DML
L5/6_IT_3,L5/6_IT_2	0.169462	DML
L6_CT,Astrocyte	0.154675	DML
L6_CT,L2/3_IT	0.271172	DML
L6_CT,L3/5_IT	0.115219	DML
L6_CT,L4/5_IT	0.158231	DML
L6_CT,L5_PT	0.0786593	DML
L6_CT,L5/6_IT_1	0.174346	DML
L6_CT,L5/6_IT_2	0.135331	DML
L6_CT,L5/6_IT_3	0.00210231	DML
L6_IT,Astrocyte	0.141821	DML
L6_IT,L2/3_IT	0.16255	DML
L6_IT,L3/5_IT	0.0386488	DML
L6_IT,L4/5_IT	0.104558	DML
L6_IT,L5_PT	0.143478	DML
L6_IT,L5/6_IT_1	0.522433	DML
L6_IT,L5/6_IT_2	0.238156	DML
L6_IT,L5/6_IT_3	0.240884	DML
L6_IT,L6_CT	0.0960779	DML
L6b,L2/3_IT	0.138651	DML
L6b,L3/5_IT	0.0189098	DML
L6b,L4/5_IT	0.157467	DML
L6b,L5_PT	0.175155	DML
L6b,L5/6_IT_1	0.0113644	DML
L6b,L5/6_IT_2	0.0147559	DML
L6b,L5/6_IT_3	0.116535	DML
L6b,L6_CT	0.124141	DML
L6b,L6_IT	0.248304	DML
Lamp5,Astrocyte	0.0136642	DML
Lamp5,L2/3_IT	0.0411613	DML
Lamp5,L3/5_IT	0.103627	DML
Lamp5,L4/5_IT	0.199556	DML
Lamp5,L5_PT	0.122039	DML
Lamp5,L5/6_IT_1	0.0122712	DML
Lamp5,L5/6_IT_2	0.00103821	DML
Lamp5,L5/6_IT_3	0.0372634	DML
Lamp5,L6_CT	0.033551	DML
Lamp5,L6_IT	0.1197	DML
Lamp5,L6b	0.209849	DML
NP,Astrocyte	0.00526494	DML
NP,L2/3_IT	0.0734651	DML
NP,L3/5_IT	0.0133269	DML
NP,L4/5_IT	0.258993	DML
NP,L5_PT	0.13751	DML
NP,L5/6_IT_1	0.37845	DML
NP,L5/6_IT_2	0.177796	DML
NP,L5/6_IT_3	0.266918	DML
NP,L6_CT	0.170657	DML
NP,L6_IT	0.228318	DML
NP,L6b	0.201146	DML
NP,Lamp5	0.0850525	DML
Pvalb,Astrocyte	0.0948056	DML
Pvalb,L2/3_IT	0.183614	DML
Pvalb,L3/5_IT	0.0964481	DML
Pvalb,L4/5_IT	0.0530204	DML
Pvalb,L5_PT	0.043647	DML
Pvalb,L5/6_IT_1	0.0290989	DML
Pvalb,L5/6_IT_2	0.460043	DML
Pvalb,L5/6_IT_3	0.121044	DML
Pvalb,L6_CT	0.209636	DML
Pvalb,L6_IT	0.0868783	DML
Pvalb,L6b	0.122199	DML
Pvalb,Lamp5	0.111269	DML
Pvalb,NP	0.3314	DML
Sst,Astrocyte	0.136648	DML
Sst,L2/3_IT	0.0303245	DML
Sst,L3/5_IT	0.26807	DML
Sst,L4/5_IT	0.221697	DML
Sst,L5_PT	0.0424448	DML
Sst,L5/6_IT_1	0.36394	DML
Sst,L5/6_IT_2	0.276981	DML
Sst,L5/6_IT_3	0.0732785	DML
Sst,L6_CT	0.265799	DML
Sst,L6_IT	0.178884	DML
Sst,L6b	0.212713	DML
Sst,Lamp5	0.15669	DML
Sst,NP	0.126686	DML
Sst,Pvalb	0.322069	DML
Vip,Astrocyte	0.100236	DML
Vip,L2/3_IT	0.0306231	DML
Vip,L3/5_IT	0.129487	DML
Vip,L4/5_IT	0.206112	DML
Vip,L5_PT	0.165519	DML
Vip,L5/6_IT_1	0.197122	DML
Vip,L5/6_IT_2	0.265371	DML
Vip,L5/6_IT_3	0.0356158	DML
Vip,L6_CT	0.19941	DML
Vip,L6_IT	0.16476	DML
Vip,L6b	0.293649	DML
Vip,Lamp5	0.0909853	DML
Vip,NP	0.116087	DML
Vip,Pvalb	0.134137	DML
Vip,Sst	0.20253	DML
L2/3_IT,Astrocyte	0.0819132	mtSC
L3/5_IT,L2/3_IT	0.0120253	mtSC
L4/5_IT,Astrocyte	0.0329001	mtSC
L4/5_IT,L2/3_IT	0.219985	mtSC
L4/5_IT,L3/5_IT	0.214223	mtSC
L5_PT,Astrocyte	0.00553715	mtSC
L5_PT,L2/3_IT	0.0626712	mtSC
L5_PT,L3/5_IT	0.0902058	mtSC
L5_PT,L4/5_IT	0.148049	mtSC
L5/6_IT_1,L2/3_IT	0.0200701	mtSC
L5/6_IT_1,L3/5_IT	0.59733	mtSC
L5/6_IT_1,L4/5_IT	0.606182	mtSC
L5/6_IT_1,L5_PT	0.232675	mtSC
L5/6_IT_2,L2/3_IT	0.00804277	mtSC
L5/6_IT_2,L3/5_IT	0.201358	mtSC
L5/6_IT_2,L4/5_IT	0.233997	mtSC
L5/6_IT_2,L5_PT	0.0851844	mtSC
L5/6_IT_2,L5/6_IT_1	0.184257	mtSC
L5/6_IT_3,L2/3_IT	0.150009	mtSC
L5/6_IT_3,L3/5_IT	0.21823	mtSC
L5/6_IT_3,L4/5_IT	0.148737	mtSC
L5/6_IT_3,L5_PT	0.259928	mtSC
L5/6_IT_3,L5/6_IT_1	0.215285	mtSC
L5/6_IT_3,L5/6_IT_2	0.0318345	mtSC
L6_CT,Astrocyte	0.00764918	mtSC
L6_CT,L2/3_IT	0.129412	mtSC
L6_CT,L3/5_IT	0.161421	mtSC
L6_CT,L4/5_IT	0.0748939	mtSC
L6_CT,L5_PT	0.0868352	mtSC
L6_CT,L5/6_IT_1	0.00271674	mtSC
L6_CT,L5/6_IT_2	0.0464819	mtSC
L6_CT,L5/6_IT_3	0.00401284	mtSC
L6_IT,Astrocyte	0.0282481	mtSC
L6_IT,L2/3_IT	0.200729	mtSC
L6_IT,L3/5_IT	0.0743202	mtSC
L6_IT,L4/5_IT	0.158363	mtSC
L6_IT,L5_PT	0.0258577	mtSC
L6_IT,L5/6_IT_1	0.606248	mtSC
L6_IT,L5/6_IT_2	0.100346	mtSC
L6_IT,L5/6_IT_3	0.215103	mtSC
L6_IT,L6_CT	0.0878984	mtSC
L6b,L2/3_IT	0.0311714	mtSC
L6b,L3/5_IT	0.132281	mtSC
L6b,L4/5_IT	0.0529082	mtSC
L6b,L5_PT	0.0668298	mtSC
L6b,L5/6_IT_1	0.319592	mtSC
L6b,L5/6_IT_2	0.0900363	mtSC
L6b,L5/6_IT_3	0.271663	mtSC
L6b,L6_CT	0.0796384	mtSC
L6b,L6_IT	0.107745	mtSC
Lamp5,Astrocyte	0.0494187	mtSC
Lamp5,L2/3_IT	0.0738229	mtSC
Lamp5,L3/5_IT	0.00494882	mtSC
Lamp5,L4/5_IT	0.0992869	mtSC
Lamp5,L5_PT	0.0323876	mtSC
Lamp5,L5/6_IT_1	0.0312296	mtSC
Lamp5,L5/6_IT_2	0.0114013	mtSC
Lamp5,L5/6_IT_3	0.00819366	mtSC
Lamp5,L6_CT	0.0289567	mtSC
Lamp5,L6_IT	0.0206116	mtSC
Lamp5,L6b	0.020997	mtSC
NP,Astrocyte	0.0286734	mtSC
NP,L2/3_IT	0.0957006	mtSC
NP,L3/5_IT	0.015145	mtSC
NP,L4/5_IT	0.103842	mtSC
NP,L5_PT	0.0642928	mtSC
NP,L5/6_IT_1	0.221498	mtSC
NP,L5/6_IT_2	0.0982026	mtSC
NP,L5/6_IT_3	0.0177031	mtSC
NP,L6_CT	0.10879	mtSC
NP,L6_IT	0.0539828	mtSC
NP,L6b	0.0170678	mtSC
NP,Lamp5	0.0576789	mtSC
Pvalb,Astrocyte	0.0354935	mtSC
Pvalb,L2/3_IT	0.0680438	mtSC
Pvalb,L3/5_IT	0.161241	mtSC
Pvalb,L4/5_IT	0.0208934	mtSC
Pvalb,L5_PT	0.103218	mtSC
Pvalb,L5/6_IT_1	0.136969	mtSC
Pvalb,L5/6_IT_2	0.0143869	mtSC
Pvalb,L5/6_IT_3	0.13296	mtSC
Pvalb,L6_CT	0.0229389	mtSC
Pvalb,L6_IT	0.122634	mtSC
Pvalb,L6b	0.0644566	mtSC
Pvalb,Lamp5	0.0507514	mtSC
Pvalb,NP	0.0874682	mtSC
Sst,Astrocyte	0.0288976	mtSC
Sst,L2/3_IT	0.0988224	mtSC
Sst,L3/5_IT	0.0624196	mtSC
Sst,L4/5_IT	0.0728883	mtSC
Sst,L5_PT	0.114715	mtSC
Sst,L5/6_IT_1	0.174507	mtSC
Sst,L5/6_IT_2	0.0266192	mtSC
Sst,L5/6_IT_3	0.147052	mtSC
Sst,L6_CT	0.0620322	mtSC
Sst,L6_IT	0.0108008	mtSC
Sst,L6b	0.194702	mtSC
Sst,Lamp5	0.0281549	mtSC
Sst,NP	0.0817824	mtSC
Sst,Pvalb	0.257588	mtSC
Vip,Astrocyte	0.071323	mtSC
Vip,L2/3_IT	0.0516441	mtSC
Vip,L3/5_IT	0.000857541	mtSC
Vip,L4/5_IT	0.125713	mtSC
Vip,L5_PT	0.0199813	mtSC
Vip,L5/6_IT_1	0.0699149	mtSC
Vip,L5/6_IT_2	0.00658629	mtSC
Vip,L5/6_IT_3	0.077543	mtSC
Vip,L6_CT	0.104018	mtSC
Vip,L6_IT	0.0413944	mtSC
Vip,L6b	0.175995	mtSC
Vip,Lamp5	0.050756	mtSC
Vip,NP	0.0884824	mtSC
Vip,Pvalb	0.107227	mtSC
Vip,Sst	0.187513	mtSC
