# Supplementary material for: Integrating multiple references for single-cell assignment
Source: Nucleic Acids Res. 2021 May 25;49(14):e80. doi: 10.1093/nar/gkab380 (PMC8373058; doi:10.1093/nar/gkab380)
Supplement: gkab380_Supplemental_Files [file gkab380_supplemental_files.zip › Supplementary Table S6.xlsx]

## Sheet: Supplementary Table S6
The combination of ant two cell types	SD	Method
alpha,acinar	0.0655191	PCA
beta,acinar	0.078164	PCA
beta,alpha	0.444944	PCA
delta,acinar	0.0370552	PCA
delta,alpha	0.205849	PCA
delta,beta	0.0841056	PCA
ductal,acinar	0.125851	PCA
ductal,alpha	0.184032	PCA
ductal,beta	0.183916	PCA
ductal,delta	0.0111247	PCA
endothelial,acinar	0.0627281	PCA
endothelial,alpha	0.00662104	PCA
endothelial,beta	0.151464	PCA
endothelial,delta	0.0896002	PCA
endothelial,ductal	0.0218317	PCA
gamma,acinar	0.0375379	PCA
gamma,alpha	0.239782	PCA
gamma,beta	0.106255	PCA
gamma,delta	0.0623191	PCA
gamma,ductal	0.0752691	PCA
gamma,endothelial	0.0223318	PCA
alpha,acinar	0.0834919	DML
beta,acinar	0.0272734	DML
beta,alpha	0.293708	DML
delta,acinar	0.0631188	DML
delta,alpha	0.185397	DML
delta,beta	0.232703	DML
ductal,acinar	0.157379	DML
ductal,alpha	0.119733	DML
ductal,beta	0.0956605	DML
ductal,delta	0.217288	DML
endothelial,acinar	0.0517711	DML
endothelial,alpha	0.0684311	DML
endothelial,beta	0.197774	DML
endothelial,delta	0.0673946	DML
endothelial,ductal	0.0149957	DML
gamma,acinar	0.182246	DML
gamma,alpha	0.132633	DML
gamma,beta	0.154072	DML
gamma,delta	0.160409	DML
gamma,ductal	0.0203867	DML
gamma,endothelial	0.0232238	DML
alpha,acinar	0.0663061	mtSC
beta,acinar	0.0187189	mtSC
beta,alpha	0.306755	mtSC
delta,acinar	0.0059378	mtSC
delta,alpha	0.136717	mtSC
delta,beta	0.183497	mtSC
ductal,acinar	0.0811858	mtSC
ductal,alpha	0.0841168	mtSC
ductal,beta	0.111923	mtSC
ductal,delta	0.0256282	mtSC
endothelial,acinar	0.0847378	mtSC
endothelial,alpha	0.051678	mtSC
endothelial,beta	0.0516978	mtSC
endothelial,delta	0.0625657	mtSC
endothelial,ductal	0.0483197	mtSC
gamma,acinar	0.0181874	mtSC
gamma,alpha	0.162159	mtSC
gamma,beta	0.0984177	mtSC
gamma,delta	0.138602	mtSC
gamma,ductal	0.102545	mtSC
gamma,endothelial	0.0662436	mtSC
