# Supplementary material for: Integrating multiple references for single-cell assignment
Source: Nucleic Acids Res. 2021 May 25;49(14):e80. doi: 10.1093/nar/gkab380 (PMC8373058; doi:10.1093/nar/gkab380)
Supplement: gkab380_Supplemental_Files [file gkab380_supplemental_files.zip › Supplementary Table S7.xlsx]

## Sheet: Supplementary Table S7
PBMC-Mereu						PBMC-Ding						Brain						Pancreas
Query dataset	Method	Macro-F1	Strategy			Query dataset	Method	Macro-F1	Strategy			Query dataset	Method	Macro-F1	Strategy			Query dataset	Method	Macro-F1	Strategy
Pbmc_C1HT-medium	mtSC	0.754	mtSC			Pbmc_10Xv2	mtSC	0.89	mtSC			Tasic	mtSC	0.985	mtSC			Baron_human	mtSC	0.945	mtSC
Pbmc_C1HT-small	mtSC	0.965	mtSC			Pbmc_10Xv3	mtSC	0.913	mtSC			ALM	mtSC	0.838	mtSC			Muraro	mtSC	0.96	mtSC
Pbmc_CEL-Seq2	mtSC	0.777	mtSC			Pbmc_CL	mtSC	0.78	mtSC			AMB	mtSC	0.984	mtSC			Segerstolpe	mtSC	0.946	mtSC
Pbmc_Chromium	mtSC	0.995	mtSC			Pbmc_iD	mtSC	0.869	mtSC			VISp	mtSC	0.814	mtSC			Xin	mtSC	0.98	mtSC
Pbmc_Chromium2	mtSC	0.965	mtSC			Pbmc_DR	mtSC	0.812	mtSC			Tasic	DML+Decision-level integration	0.978	Decision-level integration			Baron_human	DML+Decision-level integration	0.916	Decision-level integration
Pbmc_ddSEQ	mtSC	0.897	mtSC			Pbmc_SM2	mtSC	0.93	mtSC			ALM	DML+Decision-level integration	0.726	Decision-level integration			Muraro	DML+Decision-level integration	0.95	Decision-level integration
Pbmc_Drop-Seq	mtSC	0.807	mtSC			Pbmc_SW	mtSC	0.782	mtSC			AMB	DML+Decision-level integration	0.981	Decision-level integration			Segerstolpe	DML+Decision-level integration	0.958	Decision-level integration
Pbmc_ICELL8	mtSC	0.597	mtSC			Pbmc_10Xv2	DML+Decision-level integration	0.812	Decision-level integration			VISp	DML+Decision-level integration	0.743	Decision-level integration			Xin	DML+Decision-level integration	0.986	Decision-level integration
Pbmc_inDrop	mtSC	0.694	mtSC			Pbmc_10Xv3	DML+Decision-level integration	0.823	Decision-level integration			Tasic	DML+Data-level integration	0.984	Data-level integration			Baron_human	DML+Data-level integration	0.922	Data-level integration
Pbmc_MARS-Seq	mtSC	0.548	mtSC			Pbmc_CL	DML+Decision-level integration	0.707	Decision-level integration			ALM	DML+Data-level integration	0.813	Data-level integration			Muraro	DML+Data-level integration	0.857	Data-level integration
Pbmc_mcSCRB-Seq	mtSC	0.632	mtSC			Pbmc_iD	DML+Decision-level integration	0.828	Decision-level integration			AMB	DML+Data-level integration	0.98	Data-level integration			Segerstolpe	DML+Data-level integration	0.914	Data-level integration
Pbmc_Quartz-Seq2	mtSC	0.834	mtSC			Pbmc_DR	DML+Decision-level integration	0.705	Decision-level integration			VISp	DML+Data-level integration	0.809	Data-level integration			Xin	DML+Data-level integration	0.973	Data-level integration
Pbmc_C1HT-medium	DML+ Decision-level integration	0.57	Decision-level integration			Pbmc_SM2	DML+Decision-level integration	0.927	Decision-level integration			ALM	DML+Single reference	0.788598	Single reference			Baron_human	DML+Single reference	0.85068	Single reference
Pbmc_C1HT-small	DML+ Decision-level integration	0.67	Decision-level integration			Pbmc_SW	DML+Decision-level integration	0.767	Decision-level integration			AMB	DML+Single reference	0.937904	Single reference			Muraro	DML+Single reference	0.834769	Single reference
Pbmc_CEL-Seq2	DML+ Decision-level integration	0.637	Decision-level integration			Pbmc_10Xv2	DML+Data-level integration	0.923	Data-level integration			Tasic	DML+Single reference	0.986533	Single reference			Segerstolpe	DML+Single reference	0.889306	Single reference
Pbmc_Chromium	DML+ Decision-level integration	0.667	Decision-level integration			Pbmc_10Xv3	DML+Data-level integration	0.87	Data-level integration			VISp	DML+Single reference	0.826197	Single reference			Xin	DML+Single reference	0.983682	Single reference
Pbmc_Chromium2	DML+ Decision-level integration	0.467	Decision-level integration			Pbmc_CL	DML+Data-level integration	0.807	Data-level integration
Pbmc_ddSEQ	DML+ Decision-level integration	0.862	Decision-level integration			Pbmc_iD	DML+Data-level integration	0.844	Data-level integration
Pbmc_Drop-Seq	DML+ Decision-level integration	0.719	Decision-level integration			Pbmc_DR	DML+Data-level integration	0.818	Data-level integration
Pbmc_ICELL8	DML+ Decision-level integration	0.519	Decision-level integration			Pbmc_SM2	DML+Data-level integration	0.911	Data-level integration
Pbmc_MARS-Seq	DML+ Decision-level integration	0.548	Decision-level integration			Pbmc_SW	DML+Data-level integration	0.708	Data-level integration
Pbmc_mcSCRB-Seq	DML+ Decision-level integration	0.632	Decision-level integration			Pbmc_10Xv2	DML+Single reference	0.685941	Single reference
Pbmc_Quartz-Seq2	DML+ Decision-level integration	0.699	Decision-level integration			Pbmc_10Xv3	DML+Single reference	0.725193	Single reference
Pbmc_inDrop	DML+ Decision-level integration	0.652	Decision-level integration			Pbmc_CL	DML+Single reference	0.639404	Single reference
Pbmc_C1HT-medium	DML+ Data-level integration	0.665	Data-level integration			Pbmc_DR	DML+Single reference	0.629808	Single reference
Pbmc_C1HT-small	DML+ Data-level integration	0.664	Data-level integration			Pbmc_iD	DML+Single reference	0.74297	Single reference
Pbmc_CEL-Seq2	DML+ Data-level integration	0.56	Data-level integration			Pbmc_SM2	DML+Single reference	0.84732	Single reference
Pbmc_Chromium	DML+ Data-level integration	0.897	Data-level integration			Pbmc_SW	DML+Single reference	0.656202	Single reference
Pbmc_Chromium2	DML+ Data-level integration	0.473	Data-level integration
Pbmc_ddSEQ	DML+ Data-level integration	0.848	Data-level integration
Pbmc_Drop-Seq	DML+ Data-level integration	0.768	Data-level integration
Pbmc_ICELL8	DML+ Data-level integration	0.58	Data-level integration
Pbmc_inDrop	DML+ Data-level integration	0.7	Data-level integration
Pbmc_MARS-Seq	DML+ Data-level integration	0.513	Data-level integration
Pbmc_mcSCRB-Seq	DML+ Data-level integration	0.616	Data-level integration
Pbmc_Quartz-Seq2	DML+ Data-level integration	0.809	Data-level integration
Pbmc_C1HT-medium	DML+Single reference	0.561008	Single reference
Pbmc_C1HT-small	DML+Single reference	0.588412	Single reference
Pbmc_CEL-Seq2	DML+Single reference	0.643185	Single reference
Pbmc_Chromium	DML+Single reference	0.712561	Single reference
Pbmc_Chromium2	DML+Single reference	0.518937	Single reference
Pbmc_ddSEQ	DML+Single reference	0.641094	Single reference
Pbmc_Drop-Seq	DML+Single reference	0.612144	Single reference
Pbmc_ICELL8	DML+Single reference	0.505722	Single reference
Pbmc_inDrop	DML+Single reference	0.368205	Single reference
Pbmc_MARS-Seq	DML+Single reference	0.388054	Single reference
Pbmc_mcSCRB-Seq	DML+Single reference	0.5791	Single reference
Pbmc_Quartz-Seq2	DML+Single reference	0.632264	Single reference
