# Supplementary material for: Integrating multiple references for single-cell assignment
Source: Nucleic Acids Res. 2021 May 25;49(14):e80. doi: 10.1093/nar/gkab380 (PMC8373058; doi:10.1093/nar/gkab380)
Supplement: gkab380_Supplemental_Files [file gkab380_supplemental_files.zip › Supplementary Table S8.xlsx]

## Sheet: Supplementary Table S8
PBMC-Mereu						PBMC-Ding						Brain						Pancreas
Query dataset	Method	Macro-F1	Strategy			Query dataset	Method	Macro-F1	Strategy			Query dataset	Method	Macro-F1	Strategy			Query dataset	Method	Macro-F1	Strategy
Pbmc_C1HT-medium	mtSC	0.754	mtSC			Pbmc_10Xv2	mtSC	0.89	mtSC			Tasic	mtSC	0.985	mtSC			Baron_human	mtSC	0.945	mtSC
Pbmc_C1HT-small	mtSC	0.965	mtSC			Pbmc_10Xv3	mtSC	0.913	mtSC			ALM	mtSC	0.838	mtSC			Muraro	mtSC	0.96	mtSC
Pbmc_CEL-Seq2	mtSC	0.777	mtSC			Pbmc_CL	mtSC	0.78	mtSC			AMB	mtSC	0.984	mtSC			Segerstolpe	mtSC	0.946	mtSC
Pbmc_Chromium	mtSC	0.995	mtSC			Pbmc_iD	mtSC	0.869	mtSC			VISp	mtSC	0.814	mtSC			Xin	mtSC	0.98	mtSC
Pbmc_Chromium2	mtSC	0.965	mtSC			Pbmc_DR	mtSC	0.812	mtSC			Tasic	scmap-cluster	0.991946	Decision-level integration			Baron_human	scmap-cluster	0.933001	Decision-level integration
Pbmc_ddSEQ	mtSC	0.897	mtSC			Pbmc_SM2	mtSC	0.93	mtSC			ALM	scmap-cluster	0.724658	Decision-level integration			Muraro	scmap-cluster	0.928428	Decision-level integration
Pbmc_Drop-Seq	mtSC	0.807	mtSC			Pbmc_SW	mtSC	0.782	mtSC			AMB	scmap-cluster	0.959061	Decision-level integration			Segerstolpe	scmap-cluster	0.993341	Decision-level integration
Pbmc_ICELL8	mtSC	0.597	mtSC			Pbmc_10Xv2	scmap-cluster	0.774966	Decision-level integration			VISp	scmap-cluster	0.833344	Decision-level integration			Xin	scmap-cluster	0.95243	Decision-level integration
Pbmc_inDrop	mtSC	0.694	mtSC			Pbmc_10Xv3	scmap-cluster	0.774075	Decision-level integration			Tasic	scmap-cluster	0.989536	Data-level integration			Baron_human	scmap-cluster	0.902737	Data-level integration
Pbmc_MARS-Seq	mtSC	0.548	mtSC			Pbmc_CL	scmap-cluster	0.717848	Decision-level integration			ALM	scmap-cluster	0.706796	Data-level integration			Muraro	scmap-cluster	0.816587	Data-level integration
Pbmc_mcSCRB-Seq	mtSC	0.632	mtSC			Pbmc_DR	scmap-cluster	0.682389	Decision-level integration			AMB	scmap-cluster	0.963949	Data-level integration			Segerstolpe	scmap-cluster	0.991071	Data-level integration
Pbmc_Quartz-Seq2	mtSC	0.834	mtSC			Pbmc_iD	scmap-cluster	0.696133	Decision-level integration			VISp	scmap-cluster	0.864324	Data-level integration			Xin	scmap-cluster	0.933023	Data-level integration
Pbmc_C1HT-medium	scmap-cluster	0.635696	Decision-level integration			Pbmc_SM2	scmap-cluster	0.915976	Decision-level integration			Tasic	Seurat v3	0.979294	Data-level integration			Baron_human	Seurat v3	0.95436	Data-level integration
Pbmc_C1HT-small	scmap-cluster	0.677556	Decision-level integration			Pbmc_SW	scmap-cluster	0.560432	Decision-level integration			ALM	Seurat v3	0.772157	Data-level integration			Muraro	Seurat v3	0.828376	Data-level integration
Pbmc_CEL-Seq2	scmap-cluster	0.691127	Decision-level integration			Pbmc_10Xv2	scmap-cluster	0.766925	Data-level integration			AMB	Seurat v3	0.985809	Data-level integration			Segerstolpe	Seurat v3	0.90774	Data-level integration
Pbmc_Chromium	scmap-cluster	0.810652	Decision-level integration			Pbmc_10Xv3	scmap-cluster	0.82216	Data-level integration			VISp	Seurat v3	0.748205	Data-level integration			Xin	Seurat v3	0.988344	Data-level integration
Pbmc_Chromium2	scmap-cluster	0.616273	Decision-level integration			Pbmc_CL	scmap-cluster	0.741955	Data-level integration			Tasic	SingleR	0.986558	Decision-level integration			Baron_human	SingleR	0.946784	Decision-level integration
Pbmc_ddSEQ	scmap-cluster	0.705233	Decision-level integration			Pbmc_DR	scmap-cluster	0.779688	Data-level integration			ALM	SingleR	0.158842	Decision-level integration			Muraro	SingleR	0.916881	Decision-level integration
Pbmc_Drop-Seq	scmap-cluster	0.717225	Decision-level integration			Pbmc_iD	scmap-cluster	0.806786	Data-level integration			AMB	SingleR	0.23273	Decision-level integration			Segerstolpe	SingleR	0.941385	Decision-level integration
Pbmc_ICELL8	scmap-cluster	0.46452	Decision-level integration			Pbmc_SM2	scmap-cluster	0.812646	Data-level integration			VISp	SingleR	0.163294	Decision-level integration			Xin	SingleR	0.846477	Decision-level integration
Pbmc_inDrop	scmap-cluster	0.829056	Decision-level integration			Pbmc_SW	scmap-cluster	0.664722	Data-level integration			Tasic	SingleR	0.984926	Data-level integration			Baron_human	SingleR	0.790516	Data-level integration
Pbmc_MARS-Seq	scmap-cluster	0.649735	Decision-level integration			Pbmc_10Xv2	Seurat v3	0.808033	Data-level integration			ALM	SingleR	0.717733	Data-level integration			Muraro	SingleR	0.954968	Data-level integration
Pbmc_mcSCRB-Seq	scmap-cluster	0.401318	Decision-level integration			Pbmc_10Xv3	Seurat v3	0.88556	Data-level integration			AMB	SingleR	0.958556	Data-level integration			Segerstolpe	SingleR	0.990695	Data-level integration
Pbmc_Quartz-Seq2	scmap-cluster	0.714168	Decision-level integration			Pbmc_CL	Seurat v3	0.845489	Data-level integration			VISp	SingleR	0.825686	Data-level integration			Xin	SingleR	0.539045	Data-level integration
Pbmc_C1HT-medium	scmap-cluster	0.644582	Data-level integration			Pbmc_iD	Seurat v3	0.89518	Data-level integration
Pbmc_C1HT-small	scmap-cluster	0.694581	Data-level integration			Pbmc_DR	Seurat v3	0.791326	Data-level integration
Pbmc_CEL-Seq2	scmap-cluster	0.670422	Data-level integration			Pbmc_SM2	Seurat v3	0.778587	Data-level integration
Pbmc_Chromium	scmap-cluster	0.841865	Data-level integration			Pbmc_SW	Seurat v3	0.813501	Data-level integration
Pbmc_Chromium2	scmap-cluster	0.489758	Data-level integration			Pbmc_10Xv2	SingleR	0.74881	Decision-level integration
Pbmc_ddSEQ	scmap-cluster	0.627833	Data-level integration			Pbmc_10Xv3	SingleR	0.776317	Decision-level integration
Pbmc_Drop-Seq	scmap-cluster	0.855038	Data-level integration			Pbmc_CL	SingleR	0.672926	Decision-level integration
Pbmc_ICELL8	scmap-cluster	0.394475	Data-level integration			Pbmc_DR	SingleR	0.788062	Decision-level integration
Pbmc_inDrop	scmap-cluster	0.691873	Data-level integration			Pbmc_iD	SingleR	0.789479	Decision-level integration
Pbmc_MARS-Seq	scmap-cluster	0.627119	Data-level integration			Pbmc_SM2	SingleR	0.747553	Decision-level integration
Pbmc_mcSCRB-Seq	scmap-cluster	0.419142	Data-level integration			Pbmc_SW	SingleR	0.645909	Decision-level integration
Pbmc_Quartz-Seq2	scmap-cluster	0.590362	Data-level integration			Pbmc_10Xv2	SingleR	0.580548	Data-level integration
Pbmc_C1HT-medium	Seurat v3	0.646375	Data-level integration			Pbmc_10Xv3	SingleR	0.661888	Data-level integration
Pbmc_C1HT-small	Seurat v3	0.762681	Data-level integration			Pbmc_CL	SingleR	0.608429	Data-level integration
Pbmc_CEL-Seq2	Seurat v3	0.761916	Data-level integration			Pbmc_DR	SingleR	0.742504	Data-level integration
Pbmc_Chromium	Seurat v3	0.877413	Data-level integration			Pbmc_iD	SingleR	0.697505	Data-level integration
Pbmc_Chromium2	Seurat v3	0.502274	Data-level integration			Pbmc_SM2	SingleR	0.753365	Data-level integration
Pbmc_ddSEQ	Seurat v3	0.870126	Data-level integration			Pbmc_SW	SingleR	0.0304588	Data-level integration
Pbmc_Drop-Seq	Seurat v3	0.812499	Data-level integration
Pbmc_ICELL8	Seurat v3	0.559816	Data-level integration
Pbmc_inDrop	Seurat v3	0.707946	Data-level integration
Pbmc_MARS-Seq	Seurat v3	0.282801	Data-level integration
Pbmc_mcSCRB-Seq	Seurat v3	0.67553	Data-level integration
Pbmc_Quartz-Seq2	Seurat v3	0.852544	Data-level integration
Pbmc_C1HT-medium	SingleR	0.699813	Decision-level integration
Pbmc_C1HT-small	SingleR	0.693594	Decision-level integration
Pbmc_CEL-Seq2	SingleR	0.480716	Decision-level integration
Pbmc_Chromium	SingleR	0.480866	Decision-level integration
Pbmc_Chromium2	SingleR	0.322274	Decision-level integration
Pbmc_ddSEQ	SingleR	0.484575	Decision-level integration
Pbmc_Drop-Seq	SingleR	0.585025	Decision-level integration
Pbmc_ICELL8	SingleR	0.340439	Decision-level integration
Pbmc_inDrop	SingleR	0.34519	Decision-level integration
Pbmc_MARS-Seq	SingleR	0.394256	Decision-level integration
Pbmc_mcSCRB-Seq	SingleR	0.297751	Decision-level integration
Pbmc_Quartz-Seq2	SingleR	0.606178	Decision-level integration
Pbmc_C1HT-medium	SingleR	0.418666	Data-level integration
Pbmc_C1HT-small	SingleR	0.415316	Data-level integration
Pbmc_CEL-Seq2	SingleR	0.699264	Data-level integration
Pbmc_Chromium	SingleR	0.890799	Data-level integration
Pbmc_Chromium2	SingleR	0.653986	Data-level integration
Pbmc_ddSEQ	SingleR	0.67307	Data-level integration
Pbmc_Drop-Seq	SingleR	0.882261	Data-level integration
Pbmc_ICELL8	SingleR	0.446066	Data-level integration
Pbmc_inDrop	SingleR	0.588378	Data-level integration
Pbmc_MARS-Seq	SingleR	0.701918	Data-level integration
Pbmc_mcSCRB-Seq	SingleR	0.453322	Data-level integration
Pbmc_Quartz-Seq2	SingleR	0.594579	Data-level integration
