# Supplementary material for: Integrating multiple references for single-cell assignment
Source: Nucleic Acids Res. 2021 May 25;49(14):e80. doi: 10.1093/nar/gkab380 (PMC8373058; doi:10.1093/nar/gkab380)
Supplement: gkab380_Supplemental_Files [file gkab380_supplemental_files.zip › Supplementary Table S9.xlsx]

## Sheet: Supplementary Table S9
PBMC-Mereu						PBMC-Ding						Brain						Pancreas
Query dataset	Method	Macro-F1	Strategy			Query dataset	Method	Macro-F1	Strategy			Query dataset	Method	Macro-F1	Strategy			Query dataset	Method	Macro-F1	Strategy
C1HT-medium	CHETAH	0.470236	Data-level integration			a10Xv2	CHETAH	0.730428	Data-level integration			tasic	CHETAH	0.994941	Data-level integration			baron	CHETAH	0.95071	Data-level integration
C1HT-small	CHETAH	0.564779	Data-level integration			a10Xv3	CHETAH	0.892457	Data-level integration			ALM	CHETAH	0.747273	Data-level integration			muraro	CHETAH	0.854395	Data-level integration
CEL-Seq2	CHETAH	0.526588	Data-level integration			CL	CHETAH	0.736419	Data-level integration			AMB	CHETAH	0.954904	Data-level integration			segerstolpe	CHETAH	0.949654	Data-level integration
Chromium	CHETAH	0.816773	Data-level integration			DR	CHETAH	0.672647	Data-level integration			VSp	CHETAH	0.775887	Data-level integration			xin	CHETAH	0.927765	Data-level integration
Chromium2	CHETAH	0.385717	Data-level integration			iD	CHETAH	0.625641	Data-level integration			tasic	scID	0.678303	Data-level integration			baron	scID	0.869544	Data-level integration
ddSEQ	CHETAH	0.361948	Data-level integration			SM2	CHETAH	0.726752	Data-level integration			ALM	scID	0.700279	Data-level integration			muraro	scID	0.893032	Data-level integration
Drop-Seq	CHETAH	0.681471	Data-level integration			SW	CHETAH	0.434992	Data-level integration			AMB	scID	0.747666	Data-level integration			segerstolpe	scID	0.750114	Data-level integration
ICELL8	CHETAH	0.490659	Data-level integration			a10Xv2	scID	0.707672	Data-level integration			VSp	scID	0.709404	Data-level integration			xin	scID	0.818296	Data-level integration
inDrop	CHETAH	0.397074	Data-level integration			a10Xv3	scID	0.775417	Data-level integration			tasic	mtSC	0.985	mtSC			baron	mtSC	0.945	mtSC
MARS-Seq	CHETAH	0.340654	Data-level integration			CL	scID	0.660202	Data-level integration			ALM	mtSC	0.838	mtSC			muraro	mtSC	0.96	mtSC
mcSCRB-Seq	CHETAH	0.362165	Data-level integration			DR	scID	0.642607	Data-level integration			AMB	mtSC	0.984	mtSC			segerstolpe	mtSC	0.946	mtSC
Quartz-Seq2	CHETAH	0.56937	Data-level integration			iD	scID	0.606908	Data-level integration			VSp	mtSC	0.814	mtSC			xin	mtSC	0.98	mtSC
C1HT-medium	scID	0.561687	Data-level integration			SM2	scID	0.868926	Data-level integration			tasic	ACTINN	0.980733	Data-level integration			baron	ACTINN	0.923272	Data-level integration
C1HT-small	scID	0.535879	Data-level integration			SW	scID	0.443836	Data-level integration			AMB	ACTINN	0.958213	Data-level integration			xin	ACTINN	0.981609	Data-level integration
CEL-Seq2	scID	0.616211	Data-level integration			a10Xv2	mtSC	0.89	mtSC			VSp	ACTINN	0.731529	Data-level integration			segerstolpe	ACTINN	0.904115	Data-level integration
Chromium	scID	0.703124	Data-level integration			a10Xv3	mtSC	0.913	mtSC			ALM	ACTINN	0.808177	Data-level integration			muraro	ACTINN	0.909874	Data-level integration
Chromium2	scID	0.481234	Data-level integration			CL	mtSC	0.78	mtSC			tasic	KNN	0.98025	Data-level integration			baron	KNN	0.862083	Data-level integration
ddSEQ	scID	0.702566	Data-level integration			iD	mtSC	0.869	mtSC			AMB	KNN	0.945803	Data-level integration			xin	KNN	0.988045	Data-level integration
Drop-Seq	scID	0.63409	Data-level integration			DR	mtSC	0.812	mtSC			VSp	KNN	0.789781	Data-level integration			segerstolpe	KNN	0.979848	Data-level integration
ICELL8	scID	0.52653	Data-level integration			SM2	mtSC	0.93	mtSC			ALM	KNN	0.777379	Data-level integration			muraro	KNN	0.940242	Data-level integration
inDrop	scID	0.587073	Data-level integration			SW	mtSC	0.782	mtSC			tasic_mouse.h5	KNN	0.97841	Decision-level integration			segerstolpe	KNN	0.648103	Decision-level integration
MARS-Seq	scID	0.575009	Data-level integration			SW	ACTINN	0.70346	Data-level integration			VSp_mouse.h5	KNN	0.356559	Decision-level integration			muraro	KNN	0.556333	Decision-level integration
mcSCRB-Seq	scID	0.577003	Data-level integration			iD	ACTINN	0.829412	Data-level integration			ALM_mouse.h5	KNN	0.280277	Decision-level integration			baron	KNN	0.331407	Decision-level integration
Quartz-Seq2	scID	0.596905	Data-level integration			DR	ACTINN	0.722592	Data-level integration			AMB_mouse.h5	KNN	0.503528	Decision-level integration			xin	KNN	0.612327	Decision-level integration
C1HT-medium	mtSC	0.754	mtSC			a10Xv2	ACTINN	0.893026	Data-level integration			tasic	NMC	0.99459	Data-level integration			baron	NMC	0.938908	Data-level integration
C1HT-small	mtSC	0.965	mtSC			a10Xv3	ACTINN	0.90088	Data-level integration			AMB	NMC	0.971855	Data-level integration			xin	NMC	0.984775	Data-level integration
CEL-Seq2	mtSC	0.777	mtSC			SM2	ACTINN	0.928601	Data-level integration			VSp	NMC	0.852655	Data-level integration			segerstolpe	NMC	0.949482	Data-level integration
Chromium	mtSC	0.995	mtSC			CL	ACTINN	0.821895	Data-level integration			ALM	NMC	0.781437	Data-level integration			muraro	NMC	0.842147	Data-level integration
Chromium2	mtSC	0.965	mtSC			SW	KNN	0.616225	Data-level integration			tasic	RF	0.972452	Data-level integration			baron	RF	0.8596	Data-level integration
ddSEQ	mtSC	0.897	mtSC			iD	KNN	0.67473	Data-level integration			AMB	RF	0.986832	Data-level integration			xin	RF	0.871513	Data-level integration
Drop-Seq	mtSC	0.807	mtSC			DR	KNN	0.582425	Data-level integration			VSp	RF	0.688815	Data-level integration			segerstolpe	RF	0.865016	Data-level integration
ICELL8	mtSC	0.597	mtSC			a10Xv2	KNN	0.711392	Data-level integration			ALM	RF	0.722464	Data-level integration			muraro	RF	0.859704	Data-level integration
inDrop	mtSC	0.694	mtSC			a10Xv3	KNN	0.706879	Data-level integration			tasic_mouse.h5	RF	0.868618	Decision-level integration			segerstolpe	RF	0.884469	Decision-level integration
MARS-Seq	mtSC	0.548	mtSC			SM2	KNN	0.950884	Data-level integration			VSp_mouse.h5	RF	0.676177	Decision-level integration			muraro	RF	0.908954	Decision-level integration
mcSCRB-Seq	mtSC	0.632	mtSC			CL	KNN	0.537089	Data-level integration			ALM_mouse.h5	RF	0.706931	Decision-level integration			baron	RF	0.665368	Decision-level integration
Quartz-Seq2	mtSC	0.834	mtSC			a10Xv3_pbmc1	KNN	0.509414	Decision-level integration			AMB_mouse.h5	RF	0.967015	Decision-level integration			xin	RF	0.904988	Decision-level integration
mcSCRB-Seq	ACTINN	0.448861	Data-level integration			CL_pbmc1	KNN	0.498412	Decision-level integration			tasic	SVM	0.963356	Data-level integration			baron	SVM	0.711383	Data-level integration
Quartz-Seq2	ACTINN	0.834344	Data-level integration			SM2_pbmc1	KNN	0.596783	Decision-level integration			AMB	SVM	0.985157	Data-level integration			xin	SVM	0.9335	Data-level integration
MARS-Seq	ACTINN	0.489458	Data-level integration			iD_pbmc1	KNN	0.316575	Decision-level integration			VSp	SVM	0.665534	Data-level integration			segerstolpe	SVM	0.906495	Data-level integration
Chromium2	ACTINN	0.363639	Data-level integration			SW_pbmc1	KNN	0.27029	Decision-level integration			ALM	SVM	0.708471	Data-level integration			muraro	SVM	0.864082	Data-level integration
inDrop	ACTINN	0.699962	Data-level integration			DR_pbmc1	KNN	0.270863	Decision-level integration			tasic_mouse.h5	SVM	0.975105	Decision-level integration			segerstolpe	SVM	0.955543	Decision-level integration
C1HT-small	ACTINN	0.668248	Data-level integration			a10Xv2_pbmc1	KNN	0.377127	Decision-level integration			VSp_mouse.h5	SVM	0.68541	Decision-level integration			muraro	SVM	0.955115	Decision-level integration
CEL-Seq2	ACTINN	0.445861	Data-level integration			SW	NMC	0.702273	Data-level integration			ALM_mouse.h5	SVM	0.636648	Decision-level integration			baron	SVM	0.931196	Decision-level integration
Chromium	ACTINN	0.824956	Data-level integration			iD	NMC	0.812371	Data-level integration			AMB_mouse.h5	SVM	0.979061	Decision-level integration			xin	SVM	0.986899	Decision-level integration
ICELL8	ACTINN	0.601621	Data-level integration			DR	NMC	0.743268	Data-level integration			tasic_mouse.h5	LDA	0.424358	Decision-level integration			segerstolpe	LDA	0.823247	Decision-level integration
ddSEQ	ACTINN	0.791692	Data-level integration			a10Xv2	NMC	0.863939	Data-level integration			VSp_mouse.h5	LDA	0.807912	Decision-level integration			muraro	LDA	0.688096	Decision-level integration
C1HT-medium	ACTINN	0.708623	Data-level integration			a10Xv3	NMC	0.852625	Data-level integration			ALM_mouse.h5	LDA	0.77117	Decision-level integration			baron	LDA	0.558399	Decision-level integration
Drop-Seq	ACTINN	0.742448	Data-level integration			SM2	NMC	0.865689	Data-level integration			AMB_mouse.h5	LDA	0.98005	Decision-level integration			xin	LDA	0.78936	Decision-level integration
mcSCRB-Seq	KNN	0.549193	Data-level integration			CL	NMC	0.812765	Data-level integration
Quartz-Seq2	KNN	0.653186	Data-level integration			SW	RF	0.685157	Data-level integration
MARS-Seq	KNN	0.0889894	Data-level integration			iD	RF	0.694693	Data-level integration
Chromium2	KNN	0.221067	Data-level integration			DR	RF	0.681558	Data-level integration
inDrop	KNN	0.581823	Data-level integration			a10Xv2	RF	0.688764	Data-level integration
C1HT-small	KNN	0.645086	Data-level integration			a10Xv3	RF	0.910829	Data-level integration
CEL-Seq2	KNN	0.797971	Data-level integration			SM2	RF	0.942018	Data-level integration
Chromium	KNN	0.923566	Data-level integration			CL	RF	0.76571	Data-level integration
ICELL8	KNN	0.468075	Data-level integration			a10Xv3_pbmc1	RF	0.627721	Decision-level integration
ddSEQ	KNN	0.846482	Data-level integration			CL_pbmc1	RF	0.49992	Decision-level integration
C1HT-medium	KNN	0.567945	Data-level integration			SM2_pbmc1	RF	0.7435	Decision-level integration
Drop-Seq	KNN	0.758267	Data-level integration			iD_pbmc1	RF	0.488118	Decision-level integration
Chromium	KNN	0.562485	Decision-level integration			SW_pbmc1	RF	0.454139	Decision-level integration
mcSCRB-Seq	KNN	0.169583	Decision-level integration			DR_pbmc1	RF	0.418623	Decision-level integration
MARS-Seq	KNN	0.300125	Decision-level integration			a10Xv2_pbmc1	RF	0.506495	Decision-level integration
Quartz-Seq2	KNN	0.541587	Decision-level integration			SW	SVM	0.568764	Data-level integration
C1HT-small	KNN	0.401683	Decision-level integration			iD	SVM	0.668589	Data-level integration
CEL-Seq2	KNN	0.388652	Decision-level integration			DR	SVM	0.600584	Data-level integration
Drop-Seq	KNN	0.567715	Decision-level integration			a10Xv2	SVM	0.669439	Data-level integration
C1HT-medium	KNN	0.422732	Decision-level integration			a10Xv3	SVM	0.88283	Data-level integration
ICELL8	KNN	0.285674	Decision-level integration			SM2	SVM	0.885447	Data-level integration
Chromium2	KNN	0.189939	Decision-level integration			CL	SVM	0.766058	Data-level integration
ddSEQ	KNN	0.505469	Decision-level integration			a10Xv3_pbmc1	SVM	0.800359	Decision-level integration
inDrop	KNN	0.364134	Decision-level integration			CL_pbmc1	SVM	0.71698	Decision-level integration
mcSCRB-Seq	NMC	0.592976	Data-level integration			SM2_pbmc1	SVM	0.952524	Decision-level integration
Quartz-Seq2	NMC	0.603452	Data-level integration			iD_pbmc1	SVM	0.773996	Decision-level integration
MARS-Seq	NMC	0.174278	Data-level integration			SW_pbmc1	SVM	0.767239	Decision-level integration
Chromium2	NMC	0.27889	Data-level integration			DR_pbmc1	SVM	0.680686	Decision-level integration
inDrop	NMC	0.605071	Data-level integration			a10Xv2_pbmc1	SVM	0.73365	Decision-level integration
C1HT-small	NMC	0.70323	Data-level integration			a10Xv3_pbmc1	LDA	0.908905	Decision-level integration
CEL-Seq2	NMC	0.645913	Data-level integration			CL_pbmc1	LDA	0.768361	Decision-level integration
Chromium	NMC	0.903816	Data-level integration			SM2_pbmc1	LDA	0.93204	Decision-level integration
ICELL8	NMC	0.557846	Data-level integration			iD_pbmc1	LDA	0.73029	Decision-level integration
ddSEQ	NMC	0.738588	Data-level integration			SW_pbmc1	LDA	0.704853	Decision-level integration
C1HT-medium	NMC	0.638591	Data-level integration			DR_pbmc1	LDA	0.715148	Decision-level integration
Drop-Seq	NMC	0.795865	Data-level integration			a10Xv2_pbmc1	LDA	0.824637	Decision-level integration
mcSCRB-Seq	RF	0.268236	Data-level integration
Quartz-Seq2	RF	0.521866	Data-level integration
MARS-Seq	RF	0.268789	Data-level integration
Chromium2	RF	0.350663	Data-level integration
inDrop	RF	0.468196	Data-level integration
C1HT-small	RF	0.516945	Data-level integration
CEL-Seq2	RF	0.709106	Data-level integration
Chromium	RF	0.668832	Data-level integration
ICELL8	RF	0.335274	Data-level integration
ddSEQ	RF	0.580497	Data-level integration
C1HT-medium	RF	0.509118	Data-level integration
Drop-Seq	RF	0.592692	Data-level integration
Chromium	RF	0.541099	Decision-level integration
mcSCRB-Seq	RF	0.36093	Decision-level integration
MARS-Seq	RF	0.324204	Decision-level integration
Quartz-Seq2	RF	0.580246	Decision-level integration
C1HT-small	RF	0.510302	Decision-level integration
CEL-Seq2	RF	0.390393	Decision-level integration
Drop-Seq	RF	0.469514	Decision-level integration
C1HT-medium	RF	0.48588	Decision-level integration
ICELL8	RF	0.363554	Decision-level integration
Chromium2	RF	0.203723	Decision-level integration
ddSEQ	RF	0.591858	Decision-level integration
inDrop	RF	0.581202	Decision-level integration
mcSCRB-Seq	SVM	0.357077	Data-level integration
Quartz-Seq2	SVM	0.766583	Data-level integration
MARS-Seq	SVM	0.18041	Data-level integration
Chromium2	SVM	0.252425	Data-level integration
inDrop	SVM	0.5636	Data-level integration
C1HT-small	SVM	0.447283	Data-level integration
CEL-Seq2	SVM	0.312784	Data-level integration
Chromium	SVM	0.666658	Data-level integration
ICELL8	SVM	0.426292	Data-level integration
ddSEQ	SVM	0.619816	Data-level integration
C1HT-medium	SVM	0.499618	Data-level integration
Drop-Seq	SVM	0.458841	Data-level integration
Chromium	SVM	0.740346	Decision-level integration
mcSCRB-Seq	SVM	0.618331	Decision-level integration
MARS-Seq	SVM	0.566965	Decision-level integration
Quartz-Seq2	SVM	0.784349	Decision-level integration
C1HT-small	SVM	0.730844	Decision-level integration
CEL-Seq2	SVM	0.721694	Decision-level integration
Drop-Seq	SVM	0.730309	Decision-level integration
C1HT-medium	SVM	0.65688	Decision-level integration
ICELL8	SVM	0.531166	Decision-level integration
Chromium2	SVM	0.561458	Decision-level integration
ddSEQ	SVM	0.832901	Decision-level integration
inDrop	SVM	0.63044	Decision-level integration
Chromium	LDA	0.809099	Decision-level integration
mcSCRB-Seq	LDA	0.464465	Decision-level integration
MARS-Seq	LDA	0.371924	Decision-level integration
Quartz-Seq2	LDA	0.621897	Decision-level integration
C1HT-small	LDA	0.731005	Decision-level integration
CEL-Seq2	LDA	0.595118	Decision-level integration
Drop-Seq	LDA	0.731442	Decision-level integration
C1HT-medium	LDA	0.676315	Decision-level integration
ICELL8	LDA	0.439171	Decision-level integration
Chromium2	LDA	0.377299	Decision-level integration
ddSEQ	LDA	0.735293	Decision-level integration
inDrop	LDA	0.55178	Decision-level integration
